# Supplementary material for: Ethyl 3-oxo-2-[(4-sulfamoylphen­yl)hydra­zono]butyrate
Source: Acta Crystallogr Sect E Struct Rep Online. 2009 Sep 19;65(Pt 10):o2499. doi: 10.1107/S1600536809036927 (PMC2970438; doi:10.1107/S1600536809036927)
Supplement: Supplementary file 1 [file e-65-o2499-sup1.cif]

##############################################################################
###                                                                        ###
###        Electronic paper (Acta Crystallographica Section E)             ###
###                                                                        ###
##############################################################################
#                                                                            #
# This CIF contains the data in a paper accepted for publication in Acta     #
# Crystallographica Section E. It conforms to the requirements of Notes      #
# for Authors for Section E, and has been peer reviewed under the auspices   #
# of the IUCr Commission on Journals.                                        #
#                                                                            #
# Full details of the Crystallographic Information File format               #
# are given in the paper "The Crystallographic Information File (CIF):       #
# a New Standard Archive File for Crystallography" by S. R. Hall, F. H.      #
# Allen and I. D. Brown [Acta Cryst. (1991), A47, 655-685].                  #
#                                                                            #
# The current version of the core CIF dictionary is obtainable from          #
# ftp://ftp.iucr.org/pub/cif_core.dic. The current version number is 2.4.    #
#                                                                            #
# Software is freely available for graphical display of the structure(s) in  #
# this CIF.  For information consult the CIF home page http://www.iucr.org/  #
# cif/home.html                                                              #
#                                                                            #
# This file may be used for bona fide research purposes within the           #
# scientific community so long as proper attribution is given to the journal # 
# article from which it was obtained.                                        #
#                                                                            #
##############################################################################
                                             
data_I
_audit_creation_method     SHELXL97
_chemical_name_systematic
;
Ethyl 3-oxo-2-[(4-sulfamoylphenyl)hydrazono]butyrate
;
_chemical_name_common     ?
_chemical_formula_moiety     'C12 H15 N3 O5 S'
_chemical_formula_sum     'C12 H15 N3 O5 S'
_chemical_formula_iupac     'C12 H15 N3 O5 S'
_chemical_formula_weight     313.33
_chemical_melting_point     398
_symmetry_cell_setting     monoclinic
_symmetry_space_group_name_H-M     'P 21/n'
_symmetry_space_group_name_Hall     '-P 2yn'
loop_
    _symmetry_equiv_pos_as_xyz
    'x,y,z '
    '1/2-x,1/2+y,1/2-z '
    '-x,-y,-z  '
    '1/2+x,1/2-y,1/2+z'
_cell_length_a     7.490(6)
_cell_length_b     14.819(12)
_cell_length_c     12.689(10)
_cell_angle_alpha     90.00
_cell_angle_beta     95.219(14)
_cell_angle_gamma     90.00
_cell_volume     1402.6(19)
_cell_formula_units_Z     4
_cell_measurement_reflns_used     598
_cell_measurement_theta_min     2.50
_cell_measurement_theta_max     27.50
_cell_measurement_temperature     293(2)
_exptl_crystal_description     rectangular
_exptl_crystal_colour     colourless
_exptl_crystal_size_max     0.24
_exptl_crystal_size_mid     0.22
_exptl_crystal_size_min     0.20
_exptl_crystal_density_diffrn     1.484
_exptl_crystal_density_meas     ?
_exptl_crystal_density_method     'not measured'
_exptl_crystal_F_000     656
_exptl_absorpt_coefficient_mu     0.257
_exptl_absorpt_correction_type     multi-scan
_exptl_absorpt_process_details     '(SADABS; Bruker, 2005)'
_exptl_absorpt_correction_T_min     0.9402
_exptl_absorpt_correction_T_max     0.9509
_exptl_special_details
;
;
_diffrn_ambient_temperature     293(2)
_diffrn_radiation_type     MoK\a
_diffrn_radiation_wavelength     0.71073
_diffrn_radiation_source     'fine-focus sealed tube'
_diffrn_radiation_monochromator     graphite
_diffrn_measurement_device_type     'Bruker SMART APEX'
_diffrn_measurement_method     \w
_diffrn_detector_area_resol_mean     0.3
_diffrn_reflns_number     11777
_diffrn_reflns_av_R_equivalents     0.0518
_diffrn_reflns_av_sigmaI/netI     0.0627
_diffrn_reflns_theta_min     2.12
_diffrn_reflns_theta_max     28.20
_diffrn_reflns_theta_full     28.20
_diffrn_measured_fraction_theta_max     0.949
_diffrn_measured_fraction_theta_full     1.000
_diffrn_reflns_limit_h_min     -9
_diffrn_reflns_limit_h_max     9
_diffrn_reflns_limit_k_min     -17
_diffrn_reflns_limit_k_max     19
_diffrn_reflns_limit_l_min     -16
_diffrn_reflns_limit_l_max     16
_diffrn_standards_number     ?
_diffrn_standards_interval_count     ?
_diffrn_standards_interval_time     ?
_diffrn_standards_decay_%     ?
_refine_special_details
;
Refinement of <i>F</i>^2^ against ALL reflections. The weighted <i>R</i>-factor
<i>wR</i> and goodness of fit <i>S</i> are based on <i>F</i>^2^, conventional
<i>R</i>-factors <i>R</i> are based on <i>F</i>, with <i>F</i> set to zero for
negative <i>F</i>^2^. The threshold expression of <i>F</i>^2^ >
\s(<i>F</i>^2^) is used only for calculating <i>R</i>-factors(gt) <i>etc</i>.
and is not relevant to the choice of reflections for refinement.
<i>R</i>-factors based on <i>F</i>^2^ are statistically about twice as large
as those based on <i>F</i>, and <i>R</i>- factors based on ALL data will be
even larger.
;
_reflns_number_total     3274
_reflns_number_gt     2177
_reflns_threshold_expression     >2sigma(I)
_refine_ls_structure_factor_coef     Fsqd
_refine_ls_matrix_type     fullcycle
_refine_ls_R_factor_all     0.1118
_refine_ls_R_factor_gt     0.0701
_refine_ls_wR_factor_gt     0.1860
_refine_ls_wR_factor_ref     0.2222
_refine_ls_goodness_of_fit_ref     0.874
_refine_ls_restrained_S_all     0.874
_refine_ls_number_reflns     3274
_refine_ls_number_parameters     200
_refine_ls_number_restraints     0
_refine_ls_hydrogen_treatment     mixed
_refine_ls_weighting_scheme     calc
_refine_ls_weighting_details
         'calc w=1/[\s^2^(Fo^2^)+(0.1321P)^2^+2.1941P] where P=(Fo^2^+2Fc^2^)/3'
_atom_sites_solution_hydrogens     geom
_atom_sites_solution_primary     direct
_atom_sites_solution_secondary     difmap
_refine_ls_shift/su_max     0.001
_refine_ls_shift/su_mean     0.000
_refine_diff_density_max     0.591
_refine_diff_density_min     -0.322
_refine_ls_extinction_method     none
_refine_ls_extinction_coef     ?
loop_
    _atom_type_symbol
    _atom_type_description
    _atom_type_scat_dispersion_real
    _atom_type_scat_dispersion_imag
    _atom_type_scat_source
    'C' 'C' 0.0033 0.0016
                         'International Tables Vol C Tables 4.2.6.8 and 6.1.1.4'
    'H' 'H' 0.0000 0.0000
                         'International Tables Vol C Tables 4.2.6.8 and 6.1.1.4'
    'N' 'N' 0.0061 0.0033
                         'International Tables Vol C Tables 4.2.6.8 and 6.1.1.4'
    'O' 'O' 0.0106 0.0060
                         'International Tables Vol C Tables 4.2.6.8 and 6.1.1.4'
    'S' 'S' 0.1246 0.1234
                         'International Tables Vol C Tables 4.2.6.8 and 6.1.1.4'
_computing_data_collection     'APEX2 (Bruker, 2008)'
_computing_cell_refinement     'SAINT (Bruker, 2008)'
_computing_data_reduction     'SAINT (Bruker, 2008)'
_computing_structure_solution     'SHELXS97 (Sheldrick, 2008)'
_computing_structure_refinement     'SHELXL97 (Sheldrick, 2008)'
_computing_molecular_graphics
                  'ORTEP-3 for Windows (Farrugia, 1997) and PLATON (Spek, 2009)'
_computing_publication_material     'WINGX (Farrugia, 1999)'
loop_
    _atom_site_type_symbol
    _atom_site_label
    _atom_site_fract_x
    _atom_site_fract_y
    _atom_site_fract_z
    _atom_site_U_iso_or_equiv
    _atom_site_adp_type
    _atom_site_calc_flag
    _atom_site_refinement_flags
    _atom_site_occupancy
    _atom_site_disorder_assembly
    _atom_site_disorder_group
    C C1 0.2438(5) 0.0661(2) 0.9456(3) 0.0391(8) Uani d . 1 . .
    C C2 0.2126(5) 0.1343(2) 1.0159(3) 0.0429(8) Uani d . 1 . .
    H H2 0.1983 0.1209 1.0862 0.051 Uiso calc R 1 . .
    C C3 0.2030(5) 0.2223(2) 0.9809(3) 0.0433(8) Uani d . 1 . .
    H H3 0.1809 0.2684 1.0278 0.052 Uiso calc R 1 . .
    C C4 0.2258(5) 0.2424(2) 0.8772(2) 0.0372(7) Uani d . 1 . .
    C C5 0.2609(6) 0.1745(2) 0.8081(3) 0.0518(10) Uani d . 1 . .
    H H5 0.2790 0.1883 0.7384 0.062 Uiso calc R 1 . .
    C C6 0.2693(6) 0.0861(2) 0.8420(3) 0.0536(10) Uani d . 1 . .
    H H6 0.2920 0.0401 0.7951 0.064 Uiso calc R 1 . .
    C C7 0.2498(5) -0.1296(2) 1.1080(3) 0.0400(8) Uani d . 1 . .
    C C8 0.2482(5) -0.1381(2) 1.2239(3) 0.0451(9) Uani d . 1 . .
    C C9 0.2452(7) -0.0539(3) 1.2876(3) 0.0659(13) Uani d . 1 . .
    H H9A 0.2411 -0.0691 1.3609 0.099 Uiso calc R 1 . .
    H H9B 0.1412 -0.0190 1.2639 0.099 Uiso calc R 1 . .
    H H9C 0.3513 -0.0193 1.2791 0.099 Uiso calc R 1 . .
    C C10 0.2599(5) -0.2072(2) 1.0344(3) 0.0466(9) Uani d . 1 . .
    C C11 0.2122(7) -0.3643(3) 0.9952(4) 0.0624(12) Uani d . 1 . .
    H H11A 0.1498 -0.4147 1.0240 0.075 Uiso calc R 1 . .
    H H11B 0.1458 -0.3458 0.9296 0.075 Uiso calc R 1 . .
    C C12 0.3910(8) -0.3914(3) 0.9752(5) 0.0868(17) Uani d . 1 . .
    H H12A 0.4491 -0.3427 0.9419 0.130 Uiso calc R 1 . .
    H H12B 0.3847 -0.4431 0.9294 0.130 Uiso calc R 1 . .
    H H12C 0.4583 -0.4064 1.0409 0.130 Uiso calc R 1 . .
    H H3A 0.042(6) 0.330(3) 0.688(4) 0.055(13) Uiso d . 1 . .
    H H3B -0.064(6) 0.334(3) 0.769(4) 0.049(14) Uiso d . 1 . .
    N N1 0.2500(4) -0.02524(19) 0.9754(2) 0.0469(8) Uani d . 1 . .
    H H1 0.2567 -0.0667 0.9286 0.056 Uiso calc R 1 . .
    N N2 0.2454(4) -0.0464(2) 1.0745(2) 0.0417(7) Uani d . 1 . .
    N N3 0.0211(6) 0.3532(2) 0.7471(3) 0.0481(8) Uani d . 1 . .
    O O1 0.1619(4) 0.40903(16) 0.9163(2) 0.0565(8) Uani d . 1 . .
    O O2 0.3416(4) 0.37652(19) 0.7692(2) 0.0581(8) Uani d . 1 . .
    O O4 0.2924(5) -0.19684(19) 0.9443(2) 0.0711(10) Uani d . 1 . .
    O O5 0.2233(5) -0.28696(17) 1.0729(2) 0.0620(8) Uani d . 1 . .
    O O6 0.2547(5) -0.21135(18) 1.2667(2) 0.0703(9) Uani d . 1 . .
    S S1 0.19753(14) 0.35341(5) 0.82925(7) 0.0425(3) Uani d . 1 . .
loop_
    _atom_site_aniso_label
    _atom_site_aniso_U_11
    _atom_site_aniso_U_22
    _atom_site_aniso_U_33
    _atom_site_aniso_U_12
    _atom_site_aniso_U_13
    _atom_site_aniso_U_23
    C1 0.049(2) 0.0279(16) 0.0399(17) 0.0027(14) 0.0025(15) 0.0052(13)
    C2 0.062(2) 0.0381(18) 0.0278(15) 0.0020(16) 0.0020(15) 0.0040(13)
    C3 0.064(2) 0.0317(17) 0.0343(16) 0.0012(15) 0.0031(15) -0.0030(13)
    C4 0.052(2) 0.0285(15) 0.0305(15) -0.0009(14) 0.0022(14) 0.0018(12)
    C5 0.090(3) 0.0346(18) 0.0333(17) 0.0059(19) 0.0183(18) 0.0050(14)
    C6 0.094(3) 0.0294(17) 0.0392(19) 0.0098(19) 0.0148(19) 0.0008(14)
    C7 0.050(2) 0.0328(17) 0.0372(17) -0.0006(14) 0.0043(15) 0.0048(13)
    C8 0.055(2) 0.0417(19) 0.0383(18) -0.0101(16) 0.0017(16) 0.0054(15)
    C9 0.107(4) 0.049(2) 0.043(2) -0.015(2) 0.010(2) -0.0031(18)
    C10 0.064(2) 0.0351(18) 0.0416(19) 0.0099(16) 0.0103(17) 0.0076(15)
    C11 0.087(3) 0.043(2) 0.059(3) -0.006(2) 0.021(2) 0.0042(18)
    C12 0.091(4) 0.053(3) 0.112(5) 0.004(3) -0.009(3) 0.000(3)
    N1 0.073(2) 0.0307(15) 0.0374(15) 0.0042(14) 0.0051(14) 0.0063(12)
    N2 0.0537(18) 0.0352(15) 0.0361(14) -0.0017(13) 0.0032(12) 0.0083(12)
    N3 0.065(2) 0.0373(17) 0.0423(18) 0.0005(16) 0.0055(16) 0.0075(14)
    O1 0.088(2) 0.0294(12) 0.0521(15) -0.0011(13) 0.0082(14) -0.0060(11)
    O2 0.0708(19) 0.0462(15) 0.0591(17) -0.0080(13) 0.0152(14) 0.0121(13)
    O4 0.134(3) 0.0380(15) 0.0465(15) 0.0136(16) 0.0350(18) 0.0071(12)
    O5 0.113(2) 0.0307(13) 0.0460(15) 0.0019(14) 0.0270(15) 0.0046(11)
    O6 0.129(3) 0.0427(16) 0.0384(14) -0.0148(17) 0.0026(16) 0.0117(12)
    S1 0.0625(6) 0.0252(4) 0.0400(5) -0.0026(4) 0.0053(4) 0.0042(3)
_geom_special_details
;
All e.s.d.'s (except the e.s.d. in the dihedral angle between two l.s. planes)
are estimated using the full covariance matrix. The cell e.s.d.'s are taken
into account individually in the estimation of e.s.d.'s in distances, angles
and torsion angles; correlations between e.s.d.'s in cell parameters are only
used when they are defined by crystal symmetry. An approximate (isotropic)
treatment of cell e.s.d.'s is used for estimating e.s.d.'s involving l.s.
planes.
;
loop_
    _geom_bond_atom_site_label_1
    _geom_bond_atom_site_label_2
    _geom_bond_site_symmetry_2
    _geom_bond_distance
    _geom_bond_publ_flag
    C1 C6 . 1.379(5) ?
    C1 C2 . 1.382(5) ?
    C1 N1 . 1.404(4) ?
    C2 C3 . 1.378(5) ?
    C2 H2 . 0.9300 ?
    C3 C4 . 1.375(5) ?
    C3 H3 . 0.9300 ?
    C4 C5 . 1.376(5) ?
    C4 S1 . 1.760(3) ?
    C5 C6 . 1.379(5) ?
    C5 H5 . 0.9300 ?
    C6 H6 . 0.9300 ?
    C7 N2 . 1.304(4) ?
    C7 C8 . 1.477(5) ?
    C7 C10 . 1.488(5) ?
    C8 O6 . 1.213(4) ?
    C8 C9 . 1.488(5) ?
    C9 H9A . 0.9600 ?
    C9 H9B . 0.9600 ?
    C9 H9C . 0.9600 ?
    C10 O4 . 1.200(4) ?
    C10 O5 . 1.317(4) ?
    C11 C12 . 1.443(7) ?
    C11 O5 . 1.509(5) ?
    C11 H11A . 0.9700 ?
    C11 H11B . 0.9700 ?
    C12 H12A . 0.9600 ?
    C12 H12B . 0.9600 ?
    C12 H12C . 0.9600 ?
    N1 N2 . 1.300(4) ?
    N1 H1 . 0.8600 ?
    N3 S1 . 1.607(4) ?
    N3 H3A . 0.85(5) ?
    N3 H3B . 0.77(4) ?
    O1 S1 . 1.423(3) ?
    O2 S1 . 1.419(3) ?
loop_
    _geom_angle_atom_site_label_1
    _geom_angle_atom_site_label_2
    _geom_angle_atom_site_label_3
    _geom_angle_site_symmetry_1
    _geom_angle_site_symmetry_3
    _geom_angle
    _geom_angle_publ_flag
    C6 C1 C2 . . 120.3(3) ?
    C6 C1 N1 . . 117.4(3) ?
    C2 C1 N1 . . 122.3(3) ?
    C3 C2 C1 . . 119.5(3) ?
    C3 C2 H2 . . 120.3 ?
    C1 C2 H2 . . 120.3 ?
    C4 C3 C2 . . 120.4(3) ?
    C4 C3 H3 . . 119.8 ?
    C2 C3 H3 . . 119.8 ?
    C3 C4 C5 . . 120.0(3) ?
    C3 C4 S1 . . 120.8(3) ?
    C5 C4 S1 . . 119.1(3) ?
    C4 C5 C6 . . 120.1(3) ?
    C4 C5 H5 . . 119.9 ?
    C6 C5 H5 . . 119.9 ?
    C1 C6 C5 . . 119.7(3) ?
    C1 C6 H6 . . 120.1 ?
    C5 C6 H6 . . 120.1 ?
    N2 C7 C8 . . 113.7(3) ?
    N2 C7 C10 . . 121.9(3) ?
    C8 C7 C10 . . 124.4(3) ?
    O6 C8 C7 . . 121.2(3) ?
    O6 C8 C9 . . 120.6(3) ?
    C7 C8 C9 . . 118.1(3) ?
    C8 C9 H9A . . 109.5 ?
    C8 C9 H9B . . 109.5 ?
    H9A C9 H9B . . 109.5 ?
    C8 C9 H9C . . 109.5 ?
    H9A C9 H9C . . 109.5 ?
    H9B C9 H9C . . 109.5 ?
    O4 C10 O5 . . 122.4(4) ?
    O4 C10 C7 . . 121.7(3) ?
    O5 C10 C7 . . 115.9(3) ?
    C12 C11 O5 . . 109.3(4) ?
    C12 C11 H11A . . 109.8 ?
    O5 C11 H11A . . 109.8 ?
    C12 C11 H11B . . 109.8 ?
    O5 C11 H11B . . 109.8 ?
    H11A C11 H11B . . 108.3 ?
    C11 C12 H12A . . 109.5 ?
    C11 C12 H12B . . 109.5 ?
    H12A C12 H12B . . 109.5 ?
    C11 C12 H12C . . 109.5 ?
    H12A C12 H12C . . 109.5 ?
    H12B C12 H12C . . 109.5 ?
    N2 N1 C1 . . 119.3(3) ?
    N2 N1 H1 . . 120.3 ?
    C1 N1 H1 . . 120.3 ?
    N1 N2 C7 . . 122.7(3) ?
    S1 N3 H3A . . 111(3) ?
    S1 N3 H3B . . 115(3) ?
    H3A N3 H3B . . 113(5) ?
    C10 O5 C11 . . 116.1(3) ?
    O2 S1 O1 . . 118.86(18) ?
    O2 S1 N3 . . 105.8(2) ?
    O1 S1 N3 . . 107.7(2) ?
    O2 S1 C4 . . 109.76(17) ?
    O1 S1 C4 . . 107.32(16) ?
    N3 S1 C4 . . 106.76(17) ?
loop_
    _geom_torsion_atom_site_label_1
    _geom_torsion_atom_site_label_2
    _geom_torsion_atom_site_label_3
    _geom_torsion_atom_site_label_4
    _geom_torsion_site_symmetry_1
    _geom_torsion_site_symmetry_2
    _geom_torsion_site_symmetry_3
    _geom_torsion_site_symmetry_4
    _geom_torsion
    _geom_torsion_publ_flag
    C6 C1 C2 C3 . . . . 1.5(6) ?
    N1 C1 C2 C3 . . . . -178.1(3) ?
    C1 C2 C3 C4 . . . . -0.6(6) ?
    C2 C3 C4 C5 . . . . -0.9(6) ?
    C2 C3 C4 S1 . . . . 175.3(3) ?
    C3 C4 C5 C6 . . . . 1.5(6) ?
    S1 C4 C5 C6 . . . . -174.8(3) ?
    C2 C1 C6 C5 . . . . -1.0(6) ?
    N1 C1 C6 C5 . . . . 178.7(4) ?
    C4 C5 C6 C1 . . . . -0.5(7) ?
    N2 C7 C8 O6 . . . . -178.8(4) ?
    C10 C7 C8 O6 . . . . -0.3(6) ?
    N2 C7 C8 C9 . . . . -1.0(5) ?
    C10 C7 C8 C9 . . . . 177.5(4) ?
    N2 C7 C10 O4 . . . . 11.8(6) ?
    C8 C7 C10 O4 . . . . -166.7(4) ?
    N2 C7 C10 O5 . . . . -165.3(4) ?
    C8 C7 C10 O5 . . . . 16.2(6) ?
    C6 C1 N1 N2 . . . . 172.9(4) ?
    C2 C1 N1 N2 . . . . -7.5(5) ?
    C1 N1 N2 C7 . . . . 179.7(3) ?
    C8 C7 N2 N1 . . . . 178.4(3) ?
    C10 C7 N2 N1 . . . . -0.2(6) ?
    O4 C10 O5 C11 . . . . -4.0(6) ?
    C7 C10 O5 C11 . . . . 173.1(3) ?
    C12 C11 O5 C10 . . . . 77.1(5) ?
    C3 C4 S1 O2 . . . . 133.9(3) ?
    C5 C4 S1 O2 . . . . -49.9(4) ?
    C3 C4 S1 O1 . . . . 3.4(4) ?
    C5 C4 S1 O1 . . . . 179.6(3) ?
    C3 C4 S1 N3 . . . . -111.9(3) ?
    C5 C4 S1 N3 . . . . 64.3(4) ?
loop_
    _geom_hbond_atom_site_label_D
    _geom_hbond_atom_site_label_H
    _geom_hbond_atom_site_label_A
    _geom_hbond_site_symmetry_A
    _geom_hbond_distance_DH
    _geom_hbond_distance_HA
    _geom_hbond_distance_DA
    _geom_hbond_angle_DHA
    _geom_hbond_publ_flag
    N1 H1 O4 . 0.86 1.95 2.597(5) 131.00 yes
    N3 H3B O6 3_557 0.77(5) 2.33(4) 2.941(6) 137(4) yes
    N3 H3B O5 3_557 0.77(5) 2.52(5) 3.208(6) 149(5) yes
    N3 H3A O4 2_556 0.85(5) 2.21(5) 3.003(6) 154(4) yes
data_global
_journal_date_recd_electronic     2009-08-10
_journal_date_accepted     2009-09-12
_journal_name_full     'Acta Crystallographica, Section E'
_journal_year     2009
_journal_volume     65
_journal_issue     10
_journal_page_first     o2499
_journal_page_last     o2499
_journal_paper_category     QO
_journal_coeditor_code     LH2879
_publ_contact_author_name     'K.K. Upadhyay'
_publ_contact_author_address
;
Department of Chemistry,
Faculty of Science,
Banaras Hindu University,
Varanasi-221 005
India
;
_publ_contact_author_email     drkaushalbhu@yahoo.co.in
_publ_contact_author_fax     ?
_publ_contact_author_phone     ?
_publ_section_title
;
Ethyl 3-oxo-2-[(4-sulfamoylphenyl)hydrazono]butyrate
;
loop_
    _publ_author_name
    _publ_author_footnote
    _publ_author_address
    'Upadhyay, K. K.' .
;
Department of Chemistry,
Faculty of Science,
Banaras Hindu University,
Varanasi 221 005
India
;
    'Rai, Priyanka' .
;
Department of Chemistry,
Udai Pratap College (Autonomuos)
Varanasi 221 002
India
;
    'Upadhyay, Shalini' .
;
Department of Chemistry,
Faculty of Science,
Banaras Hindu University,
Varanasi 221 005
India
;
    'Nethaji, M.' .
;
Department of Inorganic and Physical Chemistry,
Indian Institute of Sciences,
Bangalore 560 012
India
;
