# Supplementary material for: Ethyl 3-oxo-2-[(4-sulfamoylphen­yl)hydra­zono]butyrate
Source: Acta Crystallogr Sect E Struct Rep Online. 2009 Sep 19;65(Pt 10):o2499. doi: 10.1107/S1600536809036927 (PMC2970438; doi:10.1107/S1600536809036927)
Supplement: Supplementary file 2 [file e-65-o2499-Isup2.hkl]

#


# h,k,l, Fc-squared, Fo-squared, sigma(Fo-squared) and status flag


#


data_I


_shelx_title '    esd_m in P2(1)/n'


_shelx_refln_list_code          4


_shelx_F_calc_maximum      322.80


_exptl_crystal_F_000       656.00


_reflns_d_resolution_high  0.7521


 


loop_


 _symmetry_equiv_pos_as_xyz


 'x, y, z'


 '-x+1/2, y+1/2, -z+1/2'


 '-x, -y, -z'


 'x-1/2, -y-1/2, z-1/2'


 


_cell_length_a     7.4899


_cell_length_b    14.8187


_cell_length_c    12.6895


_cell_angle_alpha  90.000


_cell_angle_beta   95.219


_cell_angle_gamma  90.000


 


_shelx_F_squared_multiplier     1.000


 


loop_


 _refln_index_h


 _refln_index_k


 _refln_index_l


 _refln_F_squared_calc


 _refln_F_squared_meas


 _refln_F_squared_sigma


 _refln_observed_status


   2   0   0   104201.59    81813.78   9816.19 o


   4   0   0    10820.04     9402.53    667.45 o


   6   0   0      412.51      318.19     18.12 o


   8   0   0       44.21       43.61     10.86 o


   1   1   0      347.27      404.24      8.52 o


   2   1   0     2529.61     2777.78     40.89 o


   3   1   0      216.80      184.96      8.39 o


   4   1   0      672.94      690.23     16.97 o


   5   1   0      393.69      362.44     12.99 o


   6   1   0      380.09      306.79     12.42 o


   7   1   0       10.45       11.82      5.89 o


   8   1   0       29.53       27.76      8.00 o


   9   1   0        0.12       -3.77     10.58 o


   0   2   0     4971.92     6326.84    100.90 o


   1   2   0     7050.13     8105.83     87.54 o


   2   2   0     1572.90     1623.14     27.21 o


   3   2   0      947.77      851.98     17.59 o


   4   2   0      323.30      264.76      9.05 o


   5   2   0        0.46        1.31      2.00 o


   6   2   0       10.27       21.26      2.89 o


   7   2   0       42.21       47.32      6.47 o


   8   2   0       20.88       22.33      8.92 o


   9   2   0        2.31        2.94     10.30 o


   1   3   0     1348.24     1381.32     23.29 o


   2   3   0      113.13       80.59      3.47 o


   3   3   0      353.71      295.01      9.13 o


   4   3   0       65.13       63.28      3.94 o


   5   3   0      847.83      764.46     18.61 o


   6   3   0        8.53        6.11      2.39 o


   7   3   0       75.20       92.54     13.11 o


   8   3   0        3.85        9.62      7.47 o


   9   3   0        3.72        7.08      9.58 o


   0   4   0    10664.08    12580.39    292.22 o


   1   4   0        0.06       -0.03      2.42 o


   2   4   0       48.08       39.09      3.00 o


   3   4   0       10.56        7.70      1.25 o


   4   4   0       69.29       80.81      4.22 o


   5   4   0        6.97        7.91      3.60 o


   6   4   0      149.95      150.76      9.80 o


   7   4   0        3.53        3.01      6.83 o


   8   4   0       11.04        5.23     18.68 o


   9   4   0        0.26       -9.74      9.74 o


   1   5   0      200.23      174.31      6.77 o


   2   5   0       60.04       50.73      3.96 o


   3   5   0       70.18       63.58      3.08 o


   4   5   0       51.81       45.08      4.99 o


   5   5   0        0.06        4.84      2.55 o


   6   5   0      156.69      147.59      9.21 o


   7   5   0        1.48       -6.63      6.63 o


   8   5   0        2.11        7.11      7.93 o


   9   5   0        0.95        0.96     29.16 o


   0   6   0       62.70       51.81      4.31 o


   1   6   0       12.36       12.67      2.23 o


   2   6   0       46.88       53.42      5.20 o


   3   6   0      109.22      101.12      6.86 o


   4   6   0      108.43      111.72      8.07 o


   5   6   0      135.33      137.44      8.96 o


   6   6   0       19.85       23.04      6.09 o


   7   6   0       82.68      111.19     16.56 o


   8   6   0       13.57       13.37     11.32 o


   9   6   0        1.43        6.19     25.16 o


   1   7   0       86.19       78.14      4.89 o


   2   7   0       46.72       39.16      4.03 o


   3   7   0       38.41       42.97      6.03 o


   4   7   0        0.42        3.54      2.46 o


   5   7   0      217.85      189.85     11.36 o


   6   7   0        0.27        9.35      5.58 o


   7   7   0       37.12       40.50     16.01 o


   8   7   0        3.97        6.48     12.33 o


   9   7   0        2.13       46.37     30.73 o


   0   8   0      293.55      298.26     13.20 o


   1   8   0     1842.49     2075.10     36.28 o


   2   8   0       15.56       17.73      3.23 o


   3   8   0      527.46      547.16     20.50 o


   4   8   0       67.07       66.42      5.98 o


   5   8   0      175.87      180.70     11.19 o


   6   8   0       62.05       50.12      7.01 o


   7   8   0        0.01       -6.80      7.36 o


   8   8   0       10.87        8.20     10.58 o


   1   9   0      254.43      219.35      9.98 o


   2   9   0        1.87       -2.29      2.34 o


   3   9   0       92.92       87.88      7.18 o


   4   9   0       76.50       95.26      7.57 o


   5   9   0       44.04       30.16      5.70 o


   6   9   0      188.76      218.76     15.91 o


   7   9   0        4.86       -7.85      7.85 o


   8   9   0       14.98       21.59     15.23 o


   0  10   0      498.08      477.32     19.14 o


   1  10   0      578.02      533.33     19.20 o


   2  10   0      161.30      145.77      9.70 o


   3  10   0      341.87      296.00     15.52 o


   4  10   0      381.08      339.78     18.56 o


   5  10   0      137.26      150.20     10.64 o


   6  10   0        3.80        0.25      5.73 o


   7  10   0       46.69       62.14     11.89 o


   8  10   0        0.11        0.27     13.52 o


   1  11   0        0.01        1.63      2.65 o


   2  11   0      101.13      123.95      9.23 o


   3  11   0       69.02       90.57      7.79 o


   4  11   0      155.75      158.22     11.40 o


   5  11   0        3.46       13.75      7.16 o


   6  11   0       71.28       88.38      9.48 o


   7  11   0        0.04        3.34      9.98 o


   0  12   0     1123.12     1053.29     60.90 o


   1  12   0       19.13       28.84      4.56 o


   2  12   0      752.31      727.98     26.48 o


   3  12   0        3.36        8.59      3.45 o


   4  12   0      171.69      168.57     12.07 o


   5  12   0        0.07        2.90      7.60 o


   6  12   0       34.28       61.71      6.75 o


   7  12   0        9.65       12.99      9.06 o


   1  13   0      184.51      151.43     13.15 o


   2  13   0        0.10        8.63      4.09 o


   3  13   0      120.95      110.06      9.13 o


   4  13   0       23.34       24.64      5.11 o


   5  13   0       62.63       67.14      9.06 o


   6  13   0       49.61       48.98     10.81 o


   7  13   0        1.01       -8.10     10.30 o


   0  14   0     1343.72     1262.49     73.87 o


   1  14   0      125.51      132.74     13.91 o


   2  14   0      604.50      579.25     30.51 o


   3  14   0      103.91      101.61      8.81 o


   4  14   0      223.58      227.97     14.88 o


   5  14   0       38.71       38.34     11.96 o


   6  14   0        0.15        0.93      6.34 o


   1  15   0        6.45       19.07     10.53 o


   2  15   0      151.54      169.02     16.51 o


   3  15   0        9.22       16.98      7.30 o


   4  15   0      142.00      156.16     11.68 o


   5  15   0       20.03       27.12     10.24 o


   6  15   0       43.65       43.54      7.28 o


   0  16   0      131.14      124.01     20.42 o


   1  16   0      339.71      349.86     26.62 o


   2  16   0       20.15        5.32     14.17 o


   3  16   0       45.33       18.59      6.89 o


   4  16   0        1.28        7.04      9.73 o


   5  16   0        4.28       11.02      7.48 o


   1  17   0      145.36      131.41     17.89 o


   2  17   0        0.54       -6.95      6.95 o


   3  17   0      234.30      224.97     35.60 o


   4  17   0        2.89       16.27      6.58 o


   0  18   0      248.45      201.94     28.24 o


   1  18   0      305.07      309.18     25.84 o


   2  18   0      100.65      129.88     14.28 o


   3  18   0      124.47      160.92     19.96 o


  -7   0   1      645.60      603.13     87.40 o


  -5   0   1     2358.87     2115.45     65.48 o


  -3   0   1     4268.83     4111.55     91.78 o


  -1   0   1     1395.99     1261.48     98.16 o


   1   0   1     4191.51     4405.58     59.16 o


   3   0   1     1298.22      980.10     57.71 o


   5   0   1      169.42      154.68     10.99 o


   7   0   1       23.03       22.04      6.83 o


  -9   1   1        3.44       -2.94     10.03 o


  -8   1   1       29.11       27.03     17.76 o


  -7   1   1        1.67       -4.68      4.68 o


  -6   1   1       44.11       42.30      8.44 o


  -5   1   1       71.37       81.07      5.39 o


  -4   1   1      972.47      989.34     20.66 o


  -3   1   1       11.20       13.54      1.53 o


  -2   1   1     2085.52     2210.50     25.67 o


  -1   1   1      683.03      591.92     10.66 o


   0   1   1     1269.94     1532.46     17.41 o


   1   1   1     1905.72     1874.70     25.62 o


   2   1   1     6059.18     6244.54     78.84 o


   3   1   1       33.00       23.55      1.97 o


   4   1   1     3435.25     3207.24     44.54 o


   5   1   1      813.66      704.81     19.62 o


   6   1   1      928.07      860.93     23.87 o


   7   1   1      201.35      208.17     14.94 o


   8   1   1       97.38      107.91     16.28 o


   9   1   1       31.76       26.77     10.86 o


  -9   2   1        3.47       25.39     10.67 o


  -8   2   1       70.81       92.37     11.92 o


  -7   2   1       36.40       33.98      6.61 o


  -6   2   1      483.97      455.33     21.18 o


  -5   2   1       39.61       38.22      3.04 o


  -4   2   1      420.63      408.94     11.06 o


  -3   2   1       84.55       79.74      3.56 o


  -2   2   1     3428.07     3613.85     39.28 o


  -1   2   1       10.66       20.77      1.37 o


   0   2   1      340.80      403.74      7.07 o


   1   2   1      340.59      271.65      6.47 o


   2   2   1     1029.29     1146.90     17.43 o


   3   2   1      133.47      123.34      5.19 o


   4   2   1     1059.82     1026.08     21.67 o


   5   2   1       74.83       85.99      4.64 o


   6   2   1      980.24      889.67     30.84 o


   7   2   1        6.83        8.68      6.46 o


   8   2   1      139.71      123.20     15.59 o


   9   2   1        0.12       16.65     10.49 o


  -9   3   1        0.23       -9.63      9.63 o


  -8   3   1        1.24       49.59     22.26 o


  -7   3   1       13.30       40.76     15.55 o


  -6   3   1      195.55      176.85     16.73 o


  -5   3   1        9.77       18.36      2.42 o


  -4   3   1      183.15      165.67      6.37 o


  -3   3   1       47.15       27.90      1.90 o


  -2   3   1      638.37      550.16     10.74 o


  -1   3   1      768.61      810.49     12.22 o


   0   3   1      840.92      905.34     13.08 o


   1   3   1      157.73      208.01      7.65 o


   2   3   1       17.10       23.03      1.68 o


   3   3   1      301.23      269.73      8.14 o


   4   3   1      157.97      147.41      6.24 o


   5   3   1       50.20       46.75      3.55 o


   6   3   1      213.27      207.40      9.78 o


   7   3   1       17.51       11.17      8.97 o


   8   3   1        9.91       33.02      8.64 o


   9   3   1        0.13       -5.52     10.58 o


  -9   4   1        6.65       67.71     31.65 o


  -8   4   1        0.05        5.55     24.15 o


  -7   4   1      181.27      184.92     20.04 o


  -6   4   1        7.18        0.14      6.02 o


  -5   4   1      509.40      481.32     14.84 o


  -4   4   1      676.48      656.49     17.56 o


  -3   4   1      244.38      263.30      7.93 o


  -2   4   1     1573.00     1593.38     21.74 o


  -1   4   1     3874.42     4166.86     42.74 o


   0   4   1     1494.39     1660.83     21.50 o


   1   4   1     3696.19     4321.46     56.87 o


   2   4   1      742.22      700.82     13.76 o


   3   4   1      265.12      266.91      7.85 o


   4   4   1       30.25       28.65      2.60 o


   5   4   1        0.09       -2.10      2.10 o


   6   4   1       27.20       31.13      3.92 o


   7   4   1       78.01       73.87     12.31 o


   8   4   1        8.58       13.47      8.19 o


   9   4   1       12.96       30.89     10.00 o


  -9   5   1        2.57        0.26     13.20 o


  -8   5   1        1.04        4.43     20.01 o


  -7   5   1        2.11       24.38     17.85 o


  -6   5   1        2.62        5.42     21.11 o


  -5   5   1      243.53      223.75     12.33 o


  -4   5   1        5.76        3.37      2.15 o


  -3   5   1       18.72       11.84      2.18 o


  -2   5   1      376.06      411.86     11.86 o


  -1   5   1      703.74      586.47     11.20 o


   0   5   1     3714.63     4302.64     45.69 o


   1   5   1      205.19      234.45      7.81 o


   2   5   1      370.30      390.49     13.92 o


   3   5   1      183.45      178.44      6.66 o


   4   5   1       63.69       56.58      3.68 o


   5   5   1      183.74      169.95     10.18 o


   6   5   1       33.02       40.92      4.59 o


   7   5   1       37.42       49.76      9.91 o


   8   5   1        3.58        4.46      8.08 o


   9   5   1        3.50       10.66     10.19 o


  -9   6   1        4.57        2.69      9.93 o


  -8   6   1       27.59       45.12     17.85 o


  -7   6   1       45.47       42.77      8.89 o


  -6   6   1      175.85      162.92     19.03 o


  -5   6   1       13.69       10.84      4.83 o


  -4   6   1       41.61       53.18      5.44 o


  -3   6   1      136.00      125.14      6.26 o


  -2   6   1       38.59       42.38      3.54 o


  -1   6   1      223.09      259.26      7.24 o


   0   6   1     5595.64     6386.43     64.41 o


   1   6   1       50.65       29.36      2.56 o


   2   6   1     2510.60     2472.83     44.04 o


   3   6   1        2.28       12.84      2.71 o


   4   6   1      333.13      301.80     14.77 o


   5   6   1        0.20        3.16      3.25 o


   6   6   1        7.31        6.43      3.19 o


   7   6   1       23.11       11.94     17.53 o


   8   6   1        1.98       -0.91     19.46 o


   9   6   1        6.45       18.05     10.27 o


  -9   7   1        3.00       46.46     30.18 o


  -8   7   1        3.03        6.66     12.88 o


  -7   7   1        0.84       -6.49      7.24 o


  -6   7   1      254.54      242.79     25.28 o


  -5   7   1        1.57        2.67      3.57 o


  -4   7   1      510.50      448.53     20.54 o


  -3   7   1      357.19      374.19     17.81 o


  -2   7   1     1014.59      890.85     21.05 o


  -1   7   1     1084.64     1258.90     20.67 o


   0   7   1      718.82      694.28     14.84 o


   1   7   1     2466.31     2757.15     41.22 o


   2   7   1      137.91      122.45      7.75 o


   3   7   1      747.63      802.18     24.79 o


   4   7   1        3.14        4.30      2.89 o


   5   7   1       63.62       75.58      6.62 o


   6   7   1      152.24      162.30     10.43 o


   7   7   1        0.23        4.08     10.81 o


   8   7   1       18.71        3.42      9.71 o


   9   7   1        0.02        4.05     32.84 o


  -8   8   1       47.76       33.47     13.39 o


  -7   8   1      154.69      139.15     18.38 o


  -6   8   1      188.87      187.65     21.40 o


  -5   8   1      449.15      409.19     17.61 o


  -4   8   1        3.29        4.58      5.87 o


  -3   8   1      298.79      327.67     17.45 o


  -2   8   1       17.25       13.36      3.76 o


  -1   8   1      123.70       92.96      4.42 o


   0   8   1      740.45      726.89     16.08 o


   1   8   1      468.07      471.93     12.35 o


   2   8   1       17.53       25.09      3.23 o


   3   8   1      178.28      171.87     10.60 o


   4   8   1      391.43      403.79     18.11 o


   5   8   1       62.52       61.74      6.14 o


   6   8   1       19.23       30.92      7.34 o


   7   8   1        0.00       -2.12     11.91 o


   8   8   1        0.85       -2.22      8.66 o


  -8   9   1        5.13       13.15      9.38 o


  -7   9   1        1.51       -7.07      7.74 o


  -6   9   1       10.17        9.87      6.52 o


  -5   9   1      115.19      122.91      8.56 o


  -4   9   1      186.53      181.50     11.54 o


  -3   9   1        2.96       21.15      6.43 o


  -2   9   1      223.90      197.83     11.16 o


  -1   9   1      137.41      112.24      6.88 o


   0   9   1       96.37      103.92      7.19 o


   1   9   1       38.23       52.05      4.06 o


   2   9   1      213.85      188.60     11.06 o


   3   9   1       10.92       11.29      2.93 o


   4   9   1       69.78       64.22      6.36 o


   5   9   1      386.49      355.97     18.08 o


   6   9   1       68.12       76.28      6.71 o


   7   9   1      150.81      143.85     18.83 o


   8   9   1       12.17       17.49      9.98 o


  -8  10   1        0.08        1.73      9.37 o


  -7  10   1      178.24      156.24     19.19 o


  -6  10   1        2.27       11.44      6.75 o


  -5  10   1      110.31      109.48      8.31 o


  -4  10   1       79.48       69.60      6.76 o


  -3  10   1       74.58       78.09      7.02 o


  -2  10   1      159.73      180.08     13.62 o


  -1  10   1       40.20       56.68      4.76 o


   0  10   1      108.03      121.62      6.10 o


   1  10   1      464.23      393.31     16.52 o


   2  10   1       13.37       16.19      3.25 o


   3  10   1      326.42      281.58     15.09 o


   4  10   1      138.12      145.42     11.31 o


   5  10   1      121.30      124.61      9.59 o


   6  10   1       83.77       94.14      8.17 o


   7  10   1        1.18        6.17      8.15 o


   8  10   1       10.30       14.65     10.12 o


  -7  11   1       61.83       46.58     10.98 o


  -6  11   1        0.74        8.15     13.06 o


  -5  11   1      506.72      486.27     22.46 o


  -4  11   1        1.49       -4.02      4.02 o


  -3  11   1     1155.35     1118.48     34.44 o


  -2  11   1       19.63       27.01      3.91 o


  -1  11   1     2896.51     2726.71     53.45 o


   0  11   1       55.93       57.09      6.50 o


   1  11   1      953.75      840.99     26.61 o


   2  11   1       16.24       24.86      3.82 o


   3  11   1      251.15      257.17     14.52 o


   4  11   1       21.96       42.44      7.54 o


   5  11   1       10.87       23.10      7.35 o


   6  11   1       92.39       98.50      8.85 o


   7  11   1       15.31       24.84      9.63 o


  -7  12   1       63.25       67.24     12.48 o


  -6  12   1       62.41       51.55     11.34 o


  -5  12   1      299.96      282.34     16.37 o


  -4  12   1        1.87        8.11      6.06 o


  -3  12   1      506.21      481.52     21.73 o


  -2  12   1        0.80        6.94      3.23 o


  -1  12   1      686.96      666.58     29.90 o


   0  12   1      138.95      141.98     13.77 o


   1  12   1      881.61      775.16     33.22 o


   2  12   1       27.98       16.57      5.19 o


   3  12   1      512.06      477.67     21.92 o


   4  12   1        0.23        6.16      3.53 o


   5  12   1       96.74       82.93      8.04 o


   6  12   1       45.35       56.26      6.61 o


   7  12   1       10.86       -4.88     31.92 o


  -7  13   1        0.02        3.46      9.61 o


  -6  13   1        6.51        1.60     16.97 o


  -5  13   1       10.42        7.24      4.74 o


  -4  13   1      116.32      101.35      8.55 o


  -3  13   1       21.62       51.13      8.74 o


  -2  13   1      465.84      453.26     27.82 o


  -1  13   1       43.36       53.68     12.65 o


   0  13   1      161.35      166.62     15.45 o


   1  13   1      137.71      108.83     11.58 o


   2  13   1        0.01       -1.92      4.02 o


   3  13   1       74.51       70.33      6.89 o


   4  13   1       14.85       20.09      4.49 o


   5  13   1      103.40      110.60      9.85 o


   6  13   1       25.10       28.40      5.40 o


   7  13   1       28.35       38.82     12.42 o


  -6  14   1        0.20       12.39      9.28 o


  -5  14   1      138.04      117.46     10.10 o


  -4  14   1        3.21        8.02      4.08 o


  -3  14   1      257.72      249.31     18.18 o


  -2  14   1       14.40       27.29      9.22 o


  -1  14   1       50.53       48.21      7.33 o


   0  14   1       60.90       64.41     10.67 o


   1  14   1       56.45       39.80      6.89 o


   2  14   1      168.84      159.19     14.08 o


   3  14   1       58.22       57.27      6.19 o


   4  14   1      170.04      153.90     11.93 o


   5  14   1        8.84       11.06      8.72 o


   6  14   1       21.24       29.05      8.77 o


  -6  15   1        0.67       41.22     23.55 o


  -5  15   1       23.54       50.79      5.75 o


  -4  15   1        2.74        6.57     10.27 o


  -3  15   1       70.02       89.32      9.86 o


  -2  15   1        0.34        5.37     16.56 o


  -1  15   1      278.42      252.39     21.01 o


   0  15   1       15.54       18.58      5.30 o


   1  15   1        3.19        7.38      4.90 o


   2  15   1        4.48       18.33      5.06 o


   3  15   1       79.85       78.44     10.14 o


   4  15   1        2.88        0.66      4.94 o


   5  15   1      117.69      124.34     10.17 o


   6  15   1       18.21        5.95     11.51 o


  -5  16   1        3.77       16.82     10.35 o


  -4  16   1        1.80        3.44      5.83 o


  -3  16   1       18.92       20.27      6.19 o


  -2  16   1       47.75       39.11      7.27 o


  -1  16   1        0.76       15.89      7.82 o


   0  16   1      240.73      225.11     20.55 o


   1  16   1       79.66       70.26      9.72 o


   2  16   1       40.48       42.36     13.75 o


   3  16   1       87.53       74.78     10.11 o


   4  16   1       16.07        2.11      7.71 o


   5  16   1       17.29       19.09      8.86 o


  -4  17   1       90.33       91.36     11.23 o


  -3  17   1        0.13        5.70     13.48 o


  -2  17   1      280.40      273.01     24.52 o


  -1  17   1        0.05       -5.55      5.55 o


   0  17   1       73.74       63.74     10.09 o


   1  17   1        2.26        4.29      5.36 o


   2  17   1       23.91        7.54      8.56 o


   3  17   1        1.02       17.56      6.61 o


   4  17   1       79.04       95.68     10.68 o


  -3  18   1        1.23        7.26     21.25 o


  -2  18   1        1.99       20.91      6.67 o


  -1  18   1       57.19       53.81     13.06 o


   0  18   1      128.96      137.07     15.74 o


   1  18   1      145.89      150.57     16.35 o


   2  18   1      123.18      130.05     18.58 o


   3  18   1       40.27       48.05      9.66 o


  -1  19   1       52.45       37.72      9.75 o


   0  19   1       62.96       98.35     16.19 o


  -8   0   2       33.60       28.06     10.86 o


  -6   0   2      498.88      393.71     70.93 o


  -4   0   2      733.08      685.63     22.11 o


  -2   0   2     4695.88     5292.77    132.80 o


   0   0   2     1604.83     1735.33     53.16 o


   2   0   2     1072.73      960.82     23.68 o


   4   0   2      235.56      260.48     14.29 o


   6   0   2       12.76        8.67      9.60 o


   8   0   2        0.67        7.08      8.92 o


  -9   1   2        1.65       33.12     10.95 o


  -8   1   2        0.49       -3.09      8.63 o


  -7   1   2        2.37       -5.13      5.13 o


  -6   1   2       83.00      101.90     10.89 o


  -5   1   2        7.42        8.08      2.32 o


  -4   1   2      267.02      244.78      7.76 o


  -3   1   2      372.01      336.48      7.90 o


  -2   1   2     3183.97     3142.90     38.75 o


  -1   1   2     1972.10     1909.73     31.68 o


   0   1   2    14127.83    16105.19    147.35 o


   1   1   2       40.33       71.92      3.26 o


   2   1   2    12081.62    13027.58    117.18 o


   3   1   2      107.95      138.61      6.00 o


   4   1   2     1340.13     1269.20     25.41 o


   5   1   2      178.93      132.74      7.08 o


   6   1   2        3.02       25.89      9.65 o


   7   1   2       66.03       57.59      5.46 o


   8   1   2        3.52        0.92      8.74 o


  -9   2   2        4.32       10.67     11.04 o


  -8   2   2        0.27        1.34      8.75 o


  -7   2   2      141.67      192.84     15.19 o


  -6   2   2        1.44        7.61      3.80 o


  -5   2   2      264.23      276.11      9.32 o


  -4   2   2       48.97       41.55      2.60 o


  -3   2   2      653.84      589.77     12.04 o


  -2   2   2        0.54        1.29      0.90 o


  -1   2   2     4609.37     5392.19     50.87 o


   0   2   2      142.67      173.55      4.84 o


   1   2   2    13393.97    14234.56    144.84 o


   2   2   2        2.66        3.93      1.13 o


   3   2   2     2067.68     1969.02     27.07 o


   4   2   2      175.71      171.14      7.49 o


   5   2   2      357.22      336.03     12.09 o


   6   2   2       93.58       82.13      6.16 o


   7   2   2        2.38       -3.89      3.89 o


   8   2   2       38.01       37.21     16.70 o


   9   2   2        0.36        9.66     10.21 o


  -9   3   2        0.23        9.51     10.04 o


  -8   3   2        4.07       18.96      8.75 o


  -7   3   2        0.98        7.31      7.05 o


  -6   3   2       24.33       21.07      6.73 o


  -5   3   2       46.14       51.70      3.39 o


  -4   3   2        3.55        8.11      1.81 o


  -3   3   2       39.76       48.58      2.67 o


  -2   3   2       29.30       37.78      2.00 o


  -1   3   2     3050.47     3054.08     33.13 o


   0   3   2     1899.34     2242.70     26.35 o


   1   3   2       67.14       55.10      2.63 o


   2   3   2     1901.94     1870.47     25.65 o


   3   3   2      466.73      405.30     10.87 o


   4   3   2        5.81        8.56      3.03 o


   5   3   2      134.20      121.87      6.76 o


   6   3   2       65.11       67.84      5.56 o


   7   3   2       47.58       50.19      6.07 o


   8   3   2        0.06        4.42      8.37 o


   9   3   2        9.71        7.91     10.30 o


  -9   4   2        7.68        6.63     11.41 o


  -8   4   2        0.83       -3.80     11.68 o


  -7   4   2       86.21      109.00     15.23 o


  -6   4   2       64.36       50.06     10.83 o


  -5   4   2       19.56       31.65      2.52 o


  -4   4   2       12.81       15.62      2.18 o


  -3   4   2      208.18      208.77      6.93 o


  -2   4   2       80.89       79.70      3.49 o


  -1   4   2     1001.21     1080.01     16.80 o


   0   4   2     3129.60     3373.84     37.16 o


   1   4   2      316.19      280.51      7.14 o


   2   4   2     1518.09     1507.65     24.47 o


   3   4   2      136.44      111.38      4.79 o


   4   4   2     1178.38     1052.58     21.10 o


   5   4   2       69.38       70.01      6.05 o


   6   4   2        7.11       12.73      6.56 o


   7   4   2        0.01       -0.38      3.73 o


   8   4   2        0.02       14.17      8.42 o


   9   4   2        0.06       28.61     31.19 o


  -9   5   2        2.48       10.53      9.93 o


  -8   5   2       13.31       -4.14     19.27 o


  -7   5   2        2.38       -7.73      7.73 o


  -6   5   2       25.78       18.84      7.23 o


  -5   5   2        5.31        6.60      3.35 o


  -4   5   2       35.23       28.41      2.43 o


  -3   5   2       75.43       65.62      3.44 o


  -2   5   2      249.60      222.82      6.76 o


  -1   5   2     3448.86     3782.98     42.15 o


   0   5   2       73.05       58.30      2.96 o


   1   5   2     2933.60     3389.20     39.24 o


   2   5   2        3.93        2.10      1.32 o


   3   5   2      329.49      323.84     10.27 o


   4   5   2       75.04       62.45      4.37 o


   5   5   2        0.44        1.80      2.67 o


   6   5   2      239.53      229.05     14.63 o


   7   5   2       13.23       29.94      5.04 o


   8   5   2       27.82       49.86     10.63 o


   9   5   2        2.70       11.94     10.26 o


  -9   6   2        0.09       15.72     14.72 o


  -8   6   2        1.30       11.84      8.63 o


  -7   6   2       27.50       15.09      8.28 o


  -6   6   2       42.21       42.11      9.79 o


  -5   6   2       62.33       58.75      4.90 o


  -4   6   2        2.35        5.92      2.18 o


  -3   6   2       29.65       28.22      2.13 o


  -2   6   2       10.67       15.69      1.71 o


  -1   6   2     1845.94     2014.38     28.04 o


   0   6   2     2061.42     2290.27     30.84 o


   1   6   2     3885.37     4311.68     47.71 o


   2   6   2        6.74        7.25      2.55 o


   3   6   2      775.91      713.76     19.15 o


   4   6   2       78.03       70.25      8.04 o


   5   6   2      217.81      185.39     11.30 o


   6   6   2        4.36        2.19      4.81 o


   7   6   2       23.47       28.05      5.20 o


   8   6   2        1.36       -0.59      8.46 o


   9   6   2        4.10       18.41     17.66 o


  -9   7   2        0.81      -19.32     29.90 o


  -8   7   2        1.18      -10.18     11.87 o


  -7   7   2        5.60        0.79     17.62 o


  -6   7   2        0.66        0.92     11.50 o


  -5   7   2      537.06      556.23     23.19 o


  -4   7   2       16.87       22.28      3.04 o


  -3   7   2     1709.54     1724.83     33.05 o


  -2   7   2       35.09       21.08      1.84 o


  -1   7   2     7527.69     8250.29     81.97 o


   0   7   2      599.31      695.27     15.13 o


   1   7   2     2672.54     3068.56     38.45 o


   2   7   2      815.20      747.27     23.01 o


   3   7   2     1361.58     1300.99     33.72 o


   4   7   2       25.23       20.36      3.34 o


   5   7   2        0.04        8.70      5.58 o


   6   7   2        3.45       -1.12      3.46 o


   7   7   2        6.68        6.61      4.81 o


   8   7   2        0.01       23.28     30.27 o


  -8   8   2        2.06       -3.12     18.12 o


  -7   8   2      121.42      121.28     17.40 o


  -6   8   2      142.71      123.55     28.01 o


  -5   8   2      189.01      201.24     11.60 o


  -4   8   2      156.81      139.37      9.15 o


  -3   8   2      123.62      162.14      9.54 o


  -2   8   2       31.59       35.15      3.61 o


  -1   8   2        0.07        5.77      2.64 o


   0   8   2      238.92      203.12      7.58 o


   1   8   2        1.40        2.52      2.46 o


   2   8   2      113.76      113.26      7.85 o


   3   8   2        2.57        0.82      2.38 o


   4   8   2      106.32      108.87      8.67 o


   5   8   2       39.89       26.74      4.44 o


   6   8   2       12.61       21.34      3.85 o


   7   8   2        0.01       -1.04      5.03 o


   8   8   2       11.05       -1.05     14.90 o


  -8   9   2        0.67       -1.56      9.24 o


  -7   9   2        4.09        5.33     10.58 o


  -6   9   2       76.44       64.24     10.85 o


  -5   9   2       70.77       72.77     11.90 o


  -4   9   2      321.01      275.74     16.10 o


  -3   9   2      183.45      184.16     10.84 o


  -2   9   2      874.89      839.85     25.23 o


  -1   9   2      249.51      276.71      9.21 o


   0   9   2      341.65      351.65     10.99 o


   1   9   2        0.40        1.07      3.20 o


   2   9   2       18.93       25.44      5.28 o


   3   9   2        7.57        6.75      5.85 o


   4   9   2        0.73        6.70      5.19 o


   5   9   2       32.03       27.03      9.15 o


   6   9   2       51.80       59.25      5.76 o


   7   9   2        5.62       12.49      7.26 o


   8   9   2        6.98       17.53      9.67 o


  -8  10   2       29.58       28.01     10.97 o


  -7  10   2       23.40       52.62     23.37 o


  -6  10   2      226.21      190.80     21.76 o


  -5  10   2       21.98       21.48      6.43 o


  -4  10   2      205.26      198.24     12.12 o


  -3  10   2       69.73       75.53      6.42 o


  -2  10   2       64.20       61.31      5.51 o


  -1  10   2     1132.86     1095.15     27.19 o


   0  10   2     1093.35     1087.83     22.45 o


   1  10   2      956.27      884.71     26.80 o


   2  10   2      351.07      343.48     16.49 o


   3  10   2       17.07       12.81      3.15 o


   4  10   2      363.51      366.76     18.57 o


   5  10   2       13.27       20.53      4.06 o


   6  10   2       48.12       59.84      6.13 o


   7  10   2       14.37       19.43      5.89 o


  -7  11   2       17.55       25.38     11.18 o


  -6  11   2       38.99       26.30      8.26 o


  -5  11   2      311.88      343.15     21.31 o


  -4  11   2      264.70      248.54     14.70 o


  -3  11   2      513.49      524.56     21.89 o


  -2  11   2     1073.49     1021.28     30.92 o


  -1  11   2      853.84      788.79     25.25 o


   0  11   2      429.18      392.75     21.21 o


   1  11   2      149.51      123.79      8.93 o


   2  11   2        0.04       -1.33      4.70 o


   3  11   2       73.14       67.58      6.55 o


   4  11   2        5.02        6.11      5.91 o


   5  11   2       13.49       11.88      4.10 o


   6  11   2       10.13       13.38      8.22 o


   7  11   2        5.12        4.34      6.10 o


  -7  12   2       12.35       19.94     25.76 o


  -6  12   2       15.61       42.23     19.14 o


  -5  12   2        4.31       10.64     19.87 o


  -4  12   2       34.84       46.98      5.38 o


  -3  12   2      285.68      296.97     16.24 o


  -2  12   2       18.23       18.55      3.90 o


  -1  12   2     1574.09     1553.82     48.09 o


   0  12   2      175.53      141.62     14.86 o


   1  12   2     2067.92     2050.64     47.11 o


   2  12   2      398.90      388.93     18.90 o


   3  12   2     1121.86     1051.51     35.03 o


   4  12   2      278.93      303.48     17.44 o


   5  12   2      285.72      287.44     17.33 o


   6  12   2       42.81       42.08      5.79 o


   7  12   2        2.56       -0.06     11.17 o


  -7  13   2        5.95        1.36     15.46 o


  -6  13   2       14.83        9.96      8.91 o


  -5  13   2       32.87       46.50     10.94 o


  -4  13   2       56.94       47.91      7.54 o


  -3  13   2       70.11       76.50      7.10 o


  -2  13   2      164.42      159.37     13.24 o


  -1  13   2      178.25      173.54     15.61 o


   0  13   2       83.41       87.28     10.44 o


   1  13   2       18.84       36.65      7.68 o


   2  13   2       11.15       12.22      5.26 o


   3  13   2       99.56       98.53     10.38 o


   4  13   2       13.61       10.48      4.35 o


   5  13   2      290.09      253.84     16.49 o


   6  13   2        0.66        9.71      7.16 o


  -6  14   2       39.10       65.50     22.26 o


  -5  14   2       13.76        8.34      8.90 o


  -4  14   2       75.70       73.44      8.31 o


  -3  14   2      120.17      124.85     11.57 o


  -2  14   2      134.76      147.73     14.99 o


  -1  14   2      159.42      127.51     21.25 o


   0  14   2       49.42       57.10     14.72 o


   1  14   2       14.12        5.97      4.35 o


   2  14   2       14.90       15.02      4.84 o


   3  14   2       20.60       17.12      4.26 o


   4  14   2       43.48       44.98      6.50 o


   5  14   2        7.59       24.99      8.38 o


   6  14   2        2.74       -0.11      5.55 o


  -6  15   2        0.04       15.82     24.10 o


  -5  15   2        5.44        2.60      5.89 o


  -4  15   2       32.71       44.59      9.83 o


  -3  15   2        3.61        5.00      5.25 o


  -2  15   2      367.52      336.06     25.34 o


  -1  15   2       17.73       41.49      8.00 o


   0  15   2      271.54      261.74     21.65 o


   1  15   2       50.27       41.94     11.59 o


   2  15   2        1.59       -3.54      4.57 o


   3  15   2       67.69       63.58      8.64 o


   4  15   2       31.89       28.68      6.09 o


   5  15   2        6.95        7.76      5.39 o


   6  15   2       55.44       66.73      7.86 o


  -5  16   2       23.75       26.95      9.65 o


  -4  16   2        1.45       -9.08     11.18 o


  -3  16   2        9.86       22.95      5.82 o


  -2  16   2       38.29       41.32     10.12 o


  -1  16   2       24.59       20.57      7.82 o


   0  16   2        1.84       13.62      8.05 o


   1  16   2      178.33      171.47     16.83 o


   2  16   2       29.74       38.93      6.32 o


   3  16   2      227.22      215.02     21.52 o


   4  16   2       62.70       74.09      9.96 o


   5  16   2       95.01       95.51      9.33 o


  -4  17   2        0.15        7.46     17.53 o


  -3  17   2       35.84       43.09      8.46 o


  -2  17   2        0.09        5.83      6.37 o


  -1  17   2      220.82      234.69     21.34 o


   0  17   2        0.16        5.89      6.99 o


   1  17   2       70.16       62.95     10.63 o


   2  17   2        0.69       17.45      6.21 o


   3  17   2       17.08       33.84      6.77 o


   4  17   2        7.30        7.19      6.66 o


  -3  18   2       69.87       65.69      9.66 o


  -2  18   2       57.34       98.55     10.87 o


  -1  18   2        9.25        3.43      9.75 o


   0  18   2        1.72       12.16      6.17 o


   1  18   2       31.18       42.55     15.96 o


   2  18   2        9.50       12.59      6.34 o


   3  18   2       76.15       91.63     14.81 o


  -7   0   3       40.66       45.66      8.33 o


  -5   0   3        2.84       -3.67      4.09 o


  -3   0   3      254.48      310.51     18.44 o


  -1   0   3     1971.39     2105.42     57.50 o


   1   0   3      673.50      739.34     19.37 o


   3   0   3       11.98       15.75      4.45 o


   5   0   3        9.87       -2.36      6.58 o


   7   0   3        0.62        4.05      5.19 o


  -9   1   3        5.16        7.27     11.50 o


  -8   1   3        1.27       -2.38      8.93 o


  -7   1   3       14.45       17.56      4.63 o


  -6   1   3        0.50        8.28      3.88 o


  -5   1   3        4.54        9.21      5.05 o


  -4   1   3       13.49       15.67      1.51 o


  -3   1   3      110.29      101.71      4.12 o


  -2   1   3      449.64      304.91     11.49 o


  -1   1   3     7237.62     7654.94    108.18 o


   0   1   3     1825.12     2079.31     25.69 o


   1   1   3    10001.81    10570.23     96.09 o


   2   1   3     3468.50     3835.43     45.63 o


   3   1   3     5024.25     4762.04     57.22 o


   4   1   3      674.02      656.92     17.78 o


   5   1   3       89.82       79.67      6.88 o


   6   1   3       19.21       14.73      4.20 o


   7   1   3        1.14        2.40      3.39 o


   8   1   3       16.84       21.44      8.37 o


  -9   2   3        0.02        4.22     10.54 o


  -8   2   3       23.11       17.50      9.40 o


  -7   2   3        7.25        4.43      5.04 o


  -6   2   3      631.22      615.32     25.63 o


  -5   2   3       45.17       47.75      4.84 o


  -4   2   3     1972.69     1821.49     26.51 o


  -3   2   3      120.99      128.41      6.07 o


  -2   2   3     4337.26     4453.20     46.18 o


  -1   2   3       56.35       43.10      2.20 o


   0   2   3       56.67       45.72      2.43 o


   1   2   3       38.41       43.53      2.64 o


   2   2   3       25.13       22.19      1.96 o


   3   2   3        2.69       10.44      1.90 o


   4   2   3     1708.73     1679.72     30.95 o


   5   2   3       12.60        5.96      2.58 o


   6   2   3      436.04      449.23     19.25 o


   7   2   3        5.71       -4.17      5.66 o


   8   2   3       76.75       92.44     13.71 o


   9   2   3        3.07        5.80     10.76 o


  -9   3   3        0.64      -14.24     25.35 o


  -8   3   3       66.59       69.87     11.94 o


  -7   3   3        0.92        2.98      6.84 o


  -6   3   3       71.68       59.90      5.72 o


  -5   3   3        3.00       -2.53      2.92 o


  -4   3   3      325.24      366.87      9.89 o


  -3   3   3      302.55      330.42      8.76 o


  -2   3   3        0.29        8.52      1.44 o


  -1   3   3      535.56      565.77     11.37 o


   0   3   3      139.57      160.11      5.45 o


   1   3   3     1394.32     1449.24     21.35 o


   2   3   3      469.45      533.32     12.36 o


   3   3   3       77.05       61.62      3.95 o


   4   3   3        1.96        6.24      1.78 o


   5   3   3      227.08      245.06     10.82 o


   6   3   3      269.54      263.76     13.89 o


   7   3   3       93.37       91.47      7.86 o


   8   3   3       79.45       83.91     13.91 o


   9   3   3       21.31       66.79     12.24 o


  -9   4   3        2.25       15.01     10.19 o


  -8   4   3       41.14       27.21     24.01 o


  -7   4   3       27.03       12.61      7.77 o


  -6   4   3      467.64      444.27     32.64 o


  -5   4   3        4.40        4.74      2.94 o


  -4   4   3     1817.94     1759.63     27.98 o


  -3   4   3        2.47        6.34      1.37 o


  -2   4   3     5472.25     6014.02     61.41 o


  -1   4   3      236.18      307.38      8.32 o


   0   4   3      978.75     1124.00     18.45 o


   1   4   3     1130.66     1191.99     19.32 o


   2   4   3      489.14      567.01     12.87 o


   3   4   3      341.24      316.72      9.81 o


   4   4   3        2.18        5.12      2.17 o


   5   4   3       69.72       73.70      6.64 o


   6   4   3        2.76       12.03      7.64 o


   7   4   3        0.03        5.94      3.74 o


   8   4   3        0.00       -5.12     11.82 o


   9   4   3        0.10       -2.67     10.58 o


  -9   5   3        9.26       44.72     11.66 o


  -8   5   3        2.50        9.73      9.16 o


  -7   5   3       42.49       43.22      8.90 o


  -6   5   3       84.17       95.59     12.93 o


  -5   5   3        1.78       -3.88      4.76 o


  -4   5   3      716.88      710.62     16.31 o


  -3   5   3       36.67       41.98      3.37 o


  -2   5   3     2233.43     2491.94     33.06 o


  -1   5   3      958.17      902.44     16.78 o


   0   5   3     1782.20     2126.88     29.22 o


   1   5   3       35.77       54.62      3.35 o


   2   5   3        5.36       12.37      2.40 o


   3   5   3        8.80       18.91      1.98 o


   4   5   3       32.50       29.65      3.53 o


   5   5   3      565.32      545.53     21.80 o


   6   5   3       17.08       11.90      5.92 o


   7   5   3      180.62      172.73     11.19 o


   8   5   3        8.05       -4.29      8.55 o


   9   5   3       53.45       89.01     14.26 o


  -9   6   3        1.95       -3.39     10.18 o


  -8   6   3       14.76       25.15     10.04 o


  -7   6   3       18.73        8.97     11.50 o


  -6   6   3      216.41      242.43     23.07 o


  -5   6   3       95.81      102.66     12.61 o


  -4   6   3       83.22       78.14      5.04 o


  -3   6   3      117.10      108.92      4.84 o


  -2   6   3      214.43      207.38      7.23 o


  -1   6   3      552.91      607.80     13.93 o


   0   6   3     2957.89     3166.61     39.86 o


   1   6   3     1063.55     1336.90     22.13 o


   2   6   3      283.90      275.43      9.64 o


   3   6   3      569.78      621.93     16.26 o


   4   6   3      233.78      202.48     11.87 o


   5   6   3      227.40      219.53     12.81 o


   6   6   3       20.26       28.50      4.38 o


   7   6   3       13.09        6.53      4.00 o


   8   6   3        1.52       -6.73      8.16 o


   9   6   3        0.47       16.28     30.64 o


  -9   7   3        0.14      -32.02     32.02 o


  -8   7   3       86.91       67.24     14.43 o


  -7   7   3        0.17        8.80     11.18 o


  -6   7   3       96.05      101.32     14.21 o


  -5   7   3       84.03       64.49     10.16 o


  -4   7   3      194.73      215.05     11.01 o


  -3   7   3     1135.27     1159.51     26.45 o


  -2   7   3        4.28       -1.20      1.55 o


  -1   7   3     1410.51     1611.61     26.38 o


   0   7   3       75.14       43.67      2.97 o


   1   7   3       83.95      116.26      5.15 o


   2   7   3       26.25       19.06      2.17 o


   3   7   3      124.41      123.54      8.82 o


   4   7   3        0.13       -0.78      2.75 o


   5   7   3       34.52       35.53      6.40 o


   6   7   3       75.99       70.55      6.52 o


   7   7   3        5.18        4.80      8.11 o


   8   7   3       15.43       38.46     35.88 o


  -8   8   3        4.92        6.83      9.60 o


  -7   8   3       23.66       47.93     22.82 o


  -6   8   3      113.46      100.60     16.05 o


  -5   8   3       34.63       33.34      7.31 o


  -4   8   3       70.28       53.47      4.95 o


  -3   8   3        1.71        1.69      2.20 o


  -2   8   3       58.86       61.81      5.76 o


  -1   8   3      182.85      211.84      8.00 o


   0   8   3     1273.72     1322.88     24.28 o


   1   8   3      311.18      282.51      9.14 o


   2   8   3      366.25      325.85     15.14 o


   3   8   3        5.13       38.86      5.84 o


   4   8   3      233.63      232.32     13.59 o


   5   8   3        0.64        4.19      7.65 o


   6   8   3        1.14        0.78      4.04 o


   7   8   3        0.02        4.23      5.58 o


   8   8   3        2.07      -13.62     13.62 o


  -8   9   3        7.12       19.90     10.53 o


  -7   9   3       37.23       37.13     18.81 o


  -6   9   3        0.43       14.19      7.47 o


  -5   9   3        4.44       -0.16      6.18 o


  -4   9   3        7.63        4.39      2.91 o


  -3   9   3       60.62       56.21      5.20 o


  -2   9   3       98.90      111.35      6.98 o


  -1   9   3      603.43      530.76     14.29 o


   0   9   3       64.01       68.08      4.21 o


   1   9   3        1.99        3.46      2.55 o


   2   9   3        1.58       10.10      3.11 o


   3   9   3        0.09       -2.60      2.66 o


   4   9   3        5.32        5.42      3.18 o


   5   9   3       81.40       94.11      8.35 o


   6   9   3        2.11        0.70      4.38 o


   7   9   3       16.99       25.48      8.31 o


   8   9   3        3.91        1.08     13.62 o


  -8  10   3        3.08        5.00     23.09 o


  -7  10   3       57.53       42.39     11.43 o


  -6  10   3      109.18      102.81     15.10 o


  -5  10   3      231.70      287.77     45.82 o


  -4  10   3      223.61      222.03     12.79 o


  -3  10   3      318.80      312.00     15.49 o


  -2  10   3       39.81       42.27      4.80 o


  -1  10   3       33.12       34.62      4.00 o


   0  10   3       36.06       31.28      2.92 o


   1  10   3      158.90      183.97     10.86 o


   2  10   3        0.11       -1.22      3.77 o


   3  10   3       71.50       83.48      7.42 o


   4  10   3        0.14        2.72      3.16 o


   5  10   3       74.85       79.80      7.98 o


   6  10   3        0.95        1.78      5.86 o


   7  10   3        1.45        3.68      4.71 o


  -7  11   3       40.57       28.47     11.41 o


  -6  11   3        2.49       -5.88     15.64 o


  -5  11   3        0.57       -6.82      6.82 o


  -4  11   3      108.83       90.12      9.21 o


  -3  11   3       80.64       77.59      7.48 o


  -2  11   3      818.48      727.18     25.42 o


  -1  11   3      172.74      168.35      9.54 o


   0  11   3      958.00      938.97     35.66 o


   1  11   3       39.77       44.07      4.51 o


   2  11   3      203.01      203.11     12.44 o


   3  11   3        1.19        6.70      6.67 o


   4  11   3        6.21        8.02      3.59 o


   5  11   3       15.91       11.82      6.03 o


   6  11   3       23.38       33.32      4.99 o


   7  11   3        5.49       13.26      5.40 o


  -7  12   3       11.65       16.74     10.06 o


  -6  12   3       85.37       86.97     13.53 o


  -5  12   3       18.14        2.79      7.83 o


  -4  12   3       99.52       91.30      8.06 o


  -3  12   3      113.16      136.22      9.76 o


  -2  12   3      135.97      128.58      9.41 o


  -1  12   3      308.57      327.12     19.46 o


   0  12   3      326.15      343.85     20.42 o


   1  12   3      191.05      182.63     11.52 o


   2  12   3      414.91      425.70     21.05 o


   3  12   3        0.03       14.08      3.65 o


   4  12   3      427.13      459.43     22.69 o


   5  12   3       12.30       17.10      4.83 o


   6  12   3       54.28       70.04      7.19 o


   7  12   3        0.06        9.01     11.00 o


  -7  13   3       23.05       27.32     11.59 o


  -6  13   3        0.03       -2.67     23.46 o


  -5  13   3       21.07       36.05      9.28 o


  -4  13   3        3.52        4.82      4.74 o


  -3  13   3       16.11        8.37      4.24 o


  -2  13   3       78.23       58.22      7.63 o


  -1  13   3        4.78        9.07      4.06 o


   0  13   3       86.05       66.19      8.91 o


   1  13   3       19.54       13.68      4.24 o


   2  13   3        5.14        9.08      4.32 o


   3  13   3        8.79        4.26      5.47 o


   4  13   3        9.79       18.42      5.25 o


   5  13   3       40.61       38.05      5.83 o


   6  13   3       25.11       24.27      5.63 o


   7  13   3       16.24       20.15     10.40 o


  -6  14   3        1.38       -6.38     13.11 o


  -5  14   3       58.06       66.62     17.20 o


  -4  14   3        0.01       -4.46      4.46 o


  -3  14   3      127.89      152.97     18.89 o


  -2  14   3       40.65       39.56      9.02 o


  -1  14   3        5.80       -3.35      6.21 o


   0  14   3       27.77       20.60      6.12 o


   1  14   3        2.95        2.47      9.28 o


   2  14   3        1.76        0.28      4.35 o


   3  14   3        4.86        2.88      4.43 o


   4  14   3       15.11       20.03      5.31 o


   5  14   3       17.83       23.55      7.32 o


   6  14   3        0.16        9.64      7.86 o


  -6  15   3        0.04       -8.90     10.27 o


  -5  15   3        6.53        0.72      9.12 o


  -4  15   3        0.80        2.55      6.19 o


  -3  15   3       36.84       43.22     13.25 o


  -2  15   3       44.92       61.45     11.50 o


  -1  15   3      253.58      276.94     22.40 o


   0  15   3      154.20      148.64     16.51 o


   1  15   3       87.71       70.09     14.90 o


   2  15   3       66.14       57.09      7.93 o


   3  15   3      112.29      107.40     15.40 o


   4  15   3        7.31        3.50      6.63 o


   5  15   3        0.07       12.18      7.12 o


  -5  16   3        6.37      -12.42     26.22 o


  -4  16   3      177.52      145.78     14.52 o


  -3  16   3        0.10       -3.45     10.81 o


  -2  16   3      426.94      449.91     31.28 o


  -1  16   3        3.43        2.58      5.33 o


   0  16   3       58.38       66.39      9.27 o


   1  16   3        0.68       -7.27      7.27 o


   2  16   3        6.71        0.18      9.29 o


   3  16   3       37.04       40.77      8.04 o


   4  16   3       85.61       95.99     14.35 o


   5  16   3       36.39       35.16      8.18 o


  -4  17   3        8.23        5.43     10.12 o


  -3  17   3        0.08        6.87     26.17 o


  -2  17   3      117.26      109.16     16.88 o


  -1  17   3        3.05        7.29     12.97 o


   0  17   3      242.75      222.38     21.07 o


   1  17   3        1.61       17.90      5.70 o


   2  17   3      151.79      158.59     17.08 o


   3  17   3        0.02       -2.70      8.19 o


   4  17   3       31.48       29.62     11.66 o


  -3  18   3       93.19       96.96     20.29 o


  -2  18   3      148.04      120.51     13.61 o


  -1  18   3       62.25       47.31      9.10 o


   0  18   3       50.19       55.50     14.35 o


   1  18   3        8.14       13.37      6.72 o


   2  18   3        6.35       14.17      8.56 o


  -8   0   4        3.49        5.04     10.26 o


  -6   0   4      139.20      148.63     14.92 o


  -4   0   4       19.49       16.68      5.89 o


  -2   0   4       73.90      118.90      9.90 o


   0   0   4     9609.95    10829.61    137.79 o


   2   0   4      965.47      728.65     58.34 o


   4   0   4      739.31      665.46     29.15 o


   6   0   4      124.63      143.51     12.01 o


   8   0   4       34.40       47.10     13.71 o


  -9   1   4        4.42       31.83     12.42 o


  -8   1   4       33.16       23.14     13.85 o


  -7   1   4       39.57       56.13      5.96 o


  -6   1   4       39.23       32.24      4.66 o


  -5   1   4       49.10       51.29      5.22 o


  -4   1   4      328.87      336.15     15.84 o


  -3   1   4      700.36      818.25     27.78 o


  -2   1   4        9.65        9.38      3.04 o


  -1   1   4      368.14      442.60     10.14 o


   0   1   4      565.20      519.62     11.76 o


   1   1   4        5.04        3.11      1.47 o


   2   1   4      251.25      225.89      8.49 o


   3   1   4      995.73      984.45     21.78 o


   4   1   4       23.47       22.23      4.51 o


   5   1   4        1.36        5.72      3.40 o


   6   1   4       38.84       28.00      4.74 o


   7   1   4        3.67        7.14      4.48 o


   8   1   4       18.39        1.77      8.18 o


  -9   2   4        4.43       14.64     11.23 o


  -8   2   4        1.31       -8.44      8.44 o


  -7   2   4       84.06       94.95      8.34 o


  -6   2   4       52.51       69.21      6.64 o


  -5   2   4      256.63      232.00     13.39 o


  -4   2   4      169.60      181.87     10.75 o


  -3   2   4      310.34      355.14     10.22 o


  -2   2   4      171.83      169.99      5.15 o


  -1   2   4      100.36      121.29      4.53 o


   0   2   4      283.20      299.85      7.66 o


   1   2   4      472.75      416.71     11.14 o


   2   2   4      325.50      278.25      9.57 o


   3   2   4       21.01       38.51      3.10 o


   4   2   4      196.10      174.62      8.24 o


   5   2   4      324.14      301.42     11.28 o


   6   2   4        0.59        0.39      4.47 o


   7   2   4       64.78       72.80      7.33 o


   8   2   4        0.44       10.58     10.21 o


   9   2   4       18.19       34.22     13.34 o


  -9   3   4       13.10        5.12     19.64 o


  -8   3   4        3.20       15.48      9.89 o


  -7   3   4      106.39      109.12     14.75 o


  -6   3   4        7.70        7.14      3.62 o


  -5   3   4       96.80      118.01      8.54 o


  -4   3   4      235.07      203.90      8.16 o


  -3   3   4      139.84      177.00      5.85 o


  -2   3   4       59.79       61.42      2.93 o


  -1   3   4     1606.15     1678.20     24.23 o


   0   3   4      315.27      269.16      8.00 o


   1   3   4     1181.09     1243.44     20.95 o


   2   3   4      639.33      612.60     15.19 o


   3   3   4     1574.69     1574.07     28.90 o


   4   3   4      233.43      189.72      7.93 o


   5   3   4        3.52        3.29      2.71 o


   6   3   4        3.46        2.46      4.63 o


   7   3   4       10.60        5.45      4.86 o


   8   3   4       28.98       43.24     12.00 o


   9   3   4       10.47       28.70     12.70 o


  -9   4   4       15.04       10.12     11.33 o


  -8   4   4        4.12       -8.69      8.69 o


  -7   4   4        2.17       -4.30      6.71 o


  -6   4   4      129.76      144.59     16.40 o


  -5   4   4       32.67       36.02      4.65 o


  -4   4   4      137.71      137.96      6.62 o


  -3   4   4      752.07      846.50     16.68 o


  -2   4   4      584.51      535.39     12.40 o


  -1   4   4       62.34       75.39      3.62 o


   0   4   4      172.52      201.70      7.13 o


   1   4   4      375.41      440.21     11.45 o


   2   4   4      276.56      320.80      9.94 o


   3   4   4      329.37      323.75     10.61 o


   4   4   4       27.40       17.71      3.12 o


   5   4   4       63.85       49.30      5.38 o


   6   4   4       38.47       35.74      7.17 o


   7   4   4        7.75       11.47      4.22 o


   8   4   4       25.43       26.66      7.55 o


   9   4   4        2.05        4.32     11.50 o


  -9   5   4        1.34      -10.09     10.92 o


  -8   5   4        3.73       26.10     12.01 o


  -7   5   4        3.70       12.40      6.71 o


  -6   5   4        1.31        1.62      5.91 o


  -5   5   4        0.25        4.26      4.35 o


  -4   5   4       28.82       47.14      7.24 o


  -3   5   4      580.79      605.31     14.22 o


  -2   5   4     3035.00     3335.34     41.80 o


  -1   5   4     1903.46     2112.34     30.43 o


   0   5   4     8830.70    10182.32     97.22 o


   1   5   4      115.47      137.54      5.93 o


   2   5   4     5092.54     5269.20     59.50 o


   3   5   4      140.94      143.32      7.10 o


   4   5   4     1037.73      998.84     24.35 o


   5   5   4       24.59       22.50      7.13 o


   6   5   4       15.40       17.42      4.09 o


   7   5   4        2.75        0.91      6.56 o


   8   5   4        0.37       12.07      6.63 o


   9   5   4        2.23      -42.41     42.41 o


  -9   6   4        0.60      -15.82     15.82 o


  -8   6   4        1.15        4.41     15.18 o


  -7   6   4       73.14       66.42     10.56 o


  -6   6   4       46.23       81.84     21.11 o


  -5   6   4      354.30      341.18     27.56 o


  -4   6   4      127.81      131.51      8.47 o


  -3   6   4      971.20      956.27     19.54 o


  -2   6   4      192.07      134.14      5.87 o


  -1   6   4     1769.70     1882.82     29.39 o


   0   6   4      869.12     1152.15     21.51 o


   1   6   4     2361.09     2643.27     36.62 o


   2   6   4      823.64      866.30     18.04 o


   3   6   4      724.04      720.95     18.97 o


   4   6   4     1021.14      882.93     28.82 o


   5   6   4       23.59       16.43      5.10 o


   6   6   4      120.60      107.19      8.72 o


   7   6   4        4.16       -4.03      5.33 o


   8   6   4       20.90       24.49      9.46 o


  -8   7   4        7.96       15.13     11.41 o


  -7   7   4       33.85       32.09      8.54 o


  -6   7   4        5.43        6.85      8.51 o


  -5   7   4       16.11       25.52      6.28 o


  -4   7   4       24.50       25.37      3.58 o


  -3   7   4       44.92       59.38      4.35 o


  -2   7   4      120.38      133.53      5.95 o


  -1   7   4      761.47      724.18     16.91 o


   0   7   4       34.10       40.09      2.95 o


   1   7   4      300.22      322.09     10.18 o


   2   7   4        0.33       -1.10      3.43 o


   3   7   4      521.73      521.92     20.76 o


   4   7   4       36.16       37.75      7.33 o


   5   7   4        0.39       -1.31      4.32 o


   6   7   4       17.36       10.97      5.49 o


   7   7   4        0.25       -2.25      4.20 o


   8   7   4        1.73       25.47     14.49 o


  -8   8   4        6.72       -3.11     29.21 o


  -7   8   4       27.42       43.20     16.24 o


  -6   8   4       82.78       76.30     11.21 o


  -5   8   4      308.47      276.94     25.34 o


  -4   8   4      100.11       87.23      6.30 o


  -3   8   4     2042.72     2089.89     40.10 o


  -2   8   4       85.67       77.40      5.26 o


  -1   8   4      952.38      964.93     20.91 o


   0   8   4       76.22       73.77      4.38 o


   1   8   4        9.31       14.51      2.01 o


   2   8   4       21.03       16.81      2.89 o


   3   8   4       29.79       33.72      5.78 o


   4   8   4        7.32        5.59      4.20 o


   5   8   4       47.25       39.54      5.08 o


   6   8   4        0.03        5.72      6.33 o


   7   8   4        8.01       17.28      5.61 o


   8   8   4        2.23        9.12     13.94 o


  -8   9   4       36.02       36.78     21.39 o


  -7   9   4        8.98       13.53      8.40 o


  -6   9   4       68.82       55.85      9.79 o


  -5   9   4        8.33       13.99      6.29 o


  -4   9   4      101.16       81.99      6.68 o


  -3   9   4        0.99       -0.20      2.76 o


  -2   9   4      182.18      191.95      9.92 o


  -1   9   4       31.83       19.37      3.11 o


   0   9   4     1259.35     1361.54     26.73 o


   1   9   4      224.17      221.16     12.01 o


   2   9   4      938.35      918.52     29.28 o


   3   9   4       71.40       73.95      6.63 o


   4   9   4      236.35      213.71     13.57 o


   5   9   4       13.67       12.64      5.85 o


   6   9   4        1.13       12.04      5.09 o


   7   9   4        0.02       -3.66      4.97 o


  -7  10   4        4.43       -8.10     20.52 o


  -6  10   4      103.68       46.09     11.50 o


  -5  10   4        0.23        7.88     10.95 o


  -4  10   4      248.27      255.11     16.67 o


  -3  10   4        1.16        3.84      3.74 o


  -2  10   4      742.08      744.74     23.00 o


  -1  10   4       35.96       40.79      4.82 o


   0  10   4       38.45       48.79      4.83 o


   1  10   4       20.35       23.97      3.75 o


   2  10   4        1.93       -0.33      2.77 o


   3  10   4        0.42        5.54      3.87 o


   4  10   4      213.04      211.19     13.71 o


   5  10   4        0.48        2.26      3.76 o


   6  10   4       25.02       22.45      7.49 o


   7  10   4        0.53        6.43      5.82 o


  -7  11   4       40.95       14.38     11.06 o


  -6  11   4       22.50       35.92      8.60 o


  -5  11   4       45.44       52.04     10.74 o


  -4  11   4        1.55       -2.41      4.24 o


  -3  11   4        7.99        6.09      3.79 o


  -2  11   4       39.80       43.04      4.82 o


  -1  11   4      568.10      537.72     19.28 o


   0  11   4       93.67       85.53      8.97 o


   1  11   4      405.24      408.88     18.44 o


   2  11   4      207.30      165.13     11.68 o


   3  11   4      208.71      195.23     13.05 o


   4  11   4       79.41       83.64      6.84 o


   5  11   4        0.01       -3.19      7.24 o


   6  11   4        1.38       -0.54      6.39 o


   7  11   4        2.06       11.92      5.59 o


  -7  12   4        2.34       -6.49      9.99 o


  -6  12   4        2.48        7.92      9.49 o


  -5  12   4       64.07       48.90     15.92 o


  -4  12   4        0.75        5.93      8.92 o


  -3  12   4      604.53      618.16     24.70 o


  -2  12   4      176.89      164.91     10.65 o


  -1  12   4      379.52      362.87     24.16 o


   0  12   4      731.75      629.65     30.17 o


   1  12   4       17.60        3.75      3.14 o


   2  12   4      541.66      500.52     22.52 o


   3  12   4       10.92       22.79      5.92 o


   4  12   4       60.36       67.18      9.07 o


   5  12   4       72.85       84.40      6.85 o


   6  12   4        3.57       16.59      6.04 o


   7  12   4       22.53        7.96      7.53 o


  -6  13   4       71.52       65.26     21.02 o


  -5  13   4        5.52      -12.79     12.79 o


  -4  13   4      216.72      198.78     15.43 o


  -3  13   4       29.62       29.67      7.08 o


  -2  13   4      173.88      180.34     13.90 o


  -1  13   4      342.11      361.67     25.11 o


   0  13   4       78.69       65.21     12.07 o


   1  13   4      136.24      166.64     14.98 o


   2  13   4      102.12      105.79      8.89 o


   3  13   4      240.06      228.04     14.86 o


   4  13   4      135.26      123.28     10.19 o


   5  13   4       41.83       25.36      7.95 o


   6  13   4      121.60      124.86     10.10 o


  -6  14   4       15.31       11.93     18.31 o


  -5  14   4       18.18       12.31     22.86 o


  -4  14   4       13.11       12.63     12.75 o


  -3  14   4       15.00       10.16      8.03 o


  -2  14   4       31.58       38.55      8.37 o


  -1  14   4        3.76        6.96      7.50 o


   0  14   4       69.83       60.72      7.98 o


   1  14   4        2.87        5.96      4.40 o


   2  14   4      141.44      118.53     12.62 o


   3  14   4       53.44       63.78      7.38 o


   4  14   4      322.74      322.58     19.32 o


   5  14   4       76.88       78.40      8.00 o


   6  14   4       55.53       76.57      7.70 o


  -6  15   4       11.82        4.51     12.14 o


  -5  15   4        1.75        8.99      9.85 o


  -4  15   4       35.06       51.46     11.13 o


  -3  15   4        2.05       10.39      5.85 o


  -2  15   4       75.97       98.01     11.98 o


  -1  15   4      142.87      162.19     19.27 o


   0  15   4       60.28       52.41      8.55 o


   1  15   4      108.37      116.50     13.66 o


   2  15   4       89.91       93.90     10.96 o


   3  15   4       26.94       28.39      6.65 o


   4  15   4       38.58       47.92      7.24 o


   5  15   4        1.07        5.26     14.45 o


  -5  16   4        0.58      -13.43     25.94 o


  -4  16   4        2.08       -9.02      9.02 o


  -3  16   4       58.12       59.31      9.38 o


  -2  16   4        5.55       12.79      9.02 o


  -1  16   4       30.95       36.15      7.77 o


   0  16   4        0.05       13.44     12.10 o


   1  16   4        1.37       10.42      5.75 o


   2  16   4        1.24       -0.81      9.43 o


   3  16   4       14.30        7.51      6.58 o


   4  16   4       61.44       81.46     10.76 o


   5  16   4       35.78       27.23     12.05 o


  -4  17   4        0.28       32.29     10.21 o


  -3  17   4        2.38       13.59      7.05 o


  -2  17   4        9.33       12.91     12.05 o


  -1  17   4      131.53      113.06     14.20 o


   0  17   4       86.40       73.29     11.07 o


   1  17   4       92.42       86.23     12.57 o


   2  17   4       97.69       97.12     11.52 o


   3  17   4      139.59      155.73     16.26 o


   4  17   4       24.46       32.94     35.51 o


  -3  18   4        3.80       -8.23      8.23 o


  -2  18   4       63.29       38.75     10.76 o


  -1  18   4        2.95       14.88      6.57 o


   0  18   4       22.34       36.21     12.47 o


   1  18   4        0.20        6.85     12.47 o


  -7   0   5      118.53      104.50     16.84 o


  -5   0   5      847.27      799.47     41.87 o


  -3   0   5     2513.35     2625.05     72.98 o


  -1   0   5     1133.69      956.01     85.96 o


   1   0   5     2566.66     2873.36     89.75 o


   3   0   5     1478.00     1429.83     74.85 o


   5   0   5        2.25        0.85      6.37 o


   7   0   5       18.41       32.50     13.52 o


  -9   1   5        4.80      -11.68     12.14 o


  -8   1   5        7.45        8.41      5.94 o


  -7   1   5       34.67       26.10      8.29 o


  -6   1   5        5.80       11.50      5.03 o


  -5   1   5        0.18        3.78      3.15 o


  -4   1   5       94.87       93.94      7.40 o


  -3   1   5      225.49      217.55     11.36 o


  -2   1   5        7.96        7.20      1.52 o


  -1   1   5     3840.45     4099.07     65.04 o


   0   1   5      346.87      319.40      9.69 o


   1   1   5     1362.08     1655.81     27.32 o


   2   1   5      578.41      501.73     14.40 o


   3   1   5     1769.29     1864.11     33.43 o


   4   1   5      168.29      187.08      8.98 o


   5   1   5       89.45       91.48      7.02 o


   6   1   5       16.30       28.68      7.42 o


   7   1   5        2.10        5.30      5.67 o


   8   1   5        3.64       -2.97      7.80 o


  -9   2   5        0.06      -12.75     15.09 o


  -8   2   5        0.71       -2.67     11.36 o


  -7   2   5       22.62       16.83      7.30 o


  -6   2   5      125.29      137.26     10.13 o


  -5   2   5      195.13      193.78     12.53 o


  -4   2   5       24.27       31.19      3.83 o


  -3   2   5     1263.24     1381.91     25.42 o


  -2   2   5      195.40      165.72      5.48 o


  -1   2   5     1943.72     2184.43     29.63 o


   0   2   5       10.27       25.99      2.13 o


   1   2   5      881.42      882.56     18.84 o


   2   2   5      944.78     1059.43     22.34 o


   3   2   5      124.80      116.01      6.27 o


   4   2   5       55.61       65.53      4.81 o


   5   2   5       18.18       12.90      3.16 o


   6   2   5       21.20       27.25      4.43 o


   7   2   5        8.27        9.87      5.66 o


   8   2   5        6.33       17.18      5.40 o


  -9   3   5        8.33       -4.04     14.44 o


  -8   3   5       43.11       67.47     10.36 o


  -7   3   5        2.46       12.33      6.81 o


  -6   3   5      124.90      141.47     10.46 o


  -5   3   5        0.33       -3.06      3.06 o


  -4   3   5      642.62      666.24     24.26 o


  -3   3   5        7.93       19.49      3.57 o


  -2   3   5      199.45      184.13      6.35 o


  -1   3   5        3.06        5.98      1.47 o


   0   3   5       66.24       57.25      3.35 o


   1   3   5       10.58        6.27      2.01 o


   2   3   5      430.57      349.71     11.68 o


   3   3   5      408.20      389.39     13.10 o


   4   3   5      121.11      123.82      7.04 o


   5   3   5      127.08      148.69      8.91 o


   6   3   5        0.23        6.41      5.11 o


   7   3   5        5.62        5.62      4.30 o


   8   3   5        0.02       -3.40      5.66 o


   9   3   5        0.65       21.16     12.24 o


  -9   4   5        1.99        3.22     10.73 o


  -8   4   5       12.26       13.15      8.65 o


  -7   4   5       51.29       41.81      8.57 o


  -6   4   5        0.37        2.38      5.26 o


  -5   4   5      276.42      264.60     14.71 o


  -4   4   5       67.88       68.18      6.23 o


  -3   4   5      438.66      415.14     10.94 o


  -2   4   5      497.68      505.27     12.59 o


  -1   4   5       44.84       63.04      3.57 o


   0   4   5        1.25        0.76      2.27 o


   1   4   5       14.69       21.81      2.49 o


   2   4   5        0.06       -1.55      2.29 o


   3   4   5       61.41       69.35      4.46 o


   4   4   5      140.79      151.87      8.37 o


   5   4   5      133.55      141.82      9.95 o


   6   4   5       25.22       30.82     11.76 o


   7   4   5      100.34      136.37     12.30 o


   8   4   5       10.86        5.00      7.64 o


  -9   5   5        2.62       -2.98     10.94 o


  -8   5   5        4.53       14.49      8.25 o


  -7   5   5       84.40       91.49     13.36 o


  -6   5   5       37.71       55.16      8.77 o


  -5   5   5      285.35      262.59     23.26 o


  -4   5   5       43.68       60.10      7.35 o


  -3   5   5      857.83      892.45     18.63 o


  -2   5   5       63.84       79.21      4.27 o


  -1   5   5      175.56      171.80      6.94 o


   0   5   5      521.86      565.82     14.45 o


   1   5   5      326.08      358.94     11.13 o


   2   5   5      356.31      324.00     10.74 o


   3   5   5     1390.76     1443.33     30.05 o


   4   5   5       64.10       49.63      5.35 o


   5   5   5       83.83       90.65      7.69 o


   6   5   5        4.53        6.73      9.12 o


   7   5   5        9.57       12.34      4.23 o


   8   5   5        0.95        1.32      5.52 o


  -9   6   5        3.00      -23.64     27.78 o


  -8   6   5       14.36       52.53     25.12 o


  -7   6   5        1.03        2.49     21.94 o


  -6   6   5        0.61        1.74      5.85 o


  -5   6   5       12.32        7.61      5.87 o


  -4   6   5       46.95       46.26      8.71 o


  -3   6   5      443.38      429.78     12.59 o


  -2   6   5        2.71        0.57      1.77 o


  -1   6   5      386.58      380.94     11.58 o


   0   6   5       82.06      134.43      6.24 o


   1   6   5        4.91        5.90      1.69 o


   2   6   5       20.62       12.68      2.18 o


   3   6   5      257.63      236.17     10.35 o


   4   6   5       23.32       22.54      3.77 o


   5   6   5      147.58      147.14     10.75 o


   6   6   5       11.29        8.95      5.13 o


   7   6   5       19.79       18.73      8.92 o


   8   6   5       20.00       19.90      8.24 o


  -8   7   5       16.70       35.63     17.30 o


  -7   7   5        4.21       17.13     13.48 o


  -6   7   5       58.76       65.46     14.49 o


  -5   7   5       51.21       47.18      9.07 o


  -4   7   5      304.18      303.65     19.81 o


  -3   7   5      141.78      122.54      6.00 o


  -2   7   5        2.56        4.99      2.64 o


  -1   7   5      562.45      574.72     15.46 o


   0   7   5      572.63      576.87     15.47 o


   1   7   5      309.11      319.48     10.79 o


   2   7   5      505.39      481.46     15.61 o


   3   7   5       33.51       42.83      4.93 o


   4   7   5       42.96       33.68      4.50 o


   5   7   5        0.42       -4.00      4.00 o


   6   7   5       31.45       37.83      5.30 o


   7   7   5        2.09       10.51      4.71 o


   8   7   5       12.25        2.68      5.43 o


  -8   8   5       19.57       12.82     15.04 o


  -7   8   5       10.73        2.48      7.73 o


  -6   8   5        0.00        0.72     19.87 o


  -5   8   5       87.50       70.41     10.31 o


  -4   8   5      121.98      133.80     15.69 o


  -3   8   5      222.99      208.39     10.36 o


  -2   8   5     1185.87     1113.20     23.72 o


  -1   8   5       49.82       52.03      4.10 o


   0   8   5      290.44      250.38      9.75 o


   1   8   5       18.18       17.50      2.48 o


   2   8   5      116.47       88.46      7.40 o


   3   8   5        4.14        5.66      2.87 o


   4   8   5      132.15      134.04     14.87 o


   5   8   5       44.88       56.56      9.71 o


   6   8   5       30.86       11.84      6.78 o


   7   8   5       16.16       50.82      7.51 o


   8   8   5        7.30        9.43      7.32 o


  -8   9   5       10.35        6.68     25.53 o


  -7   9   5      116.49      102.42     15.62 o


  -6   9   5        2.34        6.83     18.58 o


  -5   9   5      551.11      547.18     39.20 o


  -4   9   5       30.55       22.58      6.97 o


  -3   9   5     1463.83     1460.39     37.14 o


  -2   9   5      323.39      343.99     14.40 o


  -1   9   5        5.48        8.41      2.16 o


   0   9   5      130.08      167.21      7.83 o


   1   9   5      254.40      238.39     12.99 o


   2   9   5       90.47       98.98      8.26 o


   3   9   5      625.24      605.58     24.62 o


   4   9   5       60.54       43.14      5.32 o


   5   9   5       27.44       21.49      4.56 o


   6   9   5        3.17       -0.17      6.31 o


   7   9   5        2.30        6.97      5.31 o


   8   9   5        0.01       -2.39     10.12 o


  -7  10   5        0.04        0.55      9.13 o


  -6  10   5       12.26       15.94     12.01 o


  -5  10   5       19.31       23.02     12.56 o


  -4  10   5       22.73       16.58      8.19 o


  -3  10   5      633.18      579.49     22.41 o


  -2  10   5        3.81        9.26      2.99 o


  -1  10   5      875.32      855.78     25.29 o


   0  10   5        6.92        2.86      4.89 o


   1  10   5      107.24       91.47      7.52 o


   2  10   5       10.15       12.81      9.51 o


   3  10   5       53.77       62.09      6.43 o


   4  10   5        5.55        4.24      3.65 o


   5  10   5      102.84      133.10     10.60 o


   6  10   5        1.37        6.72      4.89 o


   7  10   5       14.74       19.71      6.69 o


  -7  11   5       21.43       27.41      9.82 o


  -6  11   5        3.39        1.41      8.11 o


  -5  11   5       31.07       26.91      9.31 o


  -4  11   5       70.62       61.46     11.19 o


  -3  11   5      127.92      131.35      9.37 o


  -2  11   5       18.29       27.91      3.84 o


  -1  11   5        0.20        4.74      3.70 o


   0  11   5      574.25      538.51     21.11 o


   1  11   5       12.10       11.52      3.35 o


   2  11   5      740.61      755.07     28.57 o


   3  11   5      140.58      143.49     10.96 o


   4  11   5      258.12      273.75     16.59 o


   5  11   5       24.44       27.16      4.77 o


   6  11   5        6.50       19.87      5.50 o


   7  11   5       11.27       28.61      7.66 o


  -7  12   5       14.44      -10.48     10.48 o


  -6  12   5       16.08        8.39     12.60 o


  -5  12   5       57.53       49.10     10.06 o


  -4  12   5      223.46      251.83     23.84 o


  -3  12   5       73.40       59.49      6.77 o


  -2  12   5     1264.22     1199.92     35.68 o


  -1  12   5       32.65       47.08      6.57 o


   0  12   5      762.91      678.04     32.12 o


   1  12   5        1.98        4.69      3.37 o


   2  12   5      555.03      506.32     23.28 o


   3  12   5        1.52       -0.40      3.75 o


   4  12   5        3.14        0.48      6.52 o


   5  12   5        0.09        2.72      4.94 o


   6  12   5        0.37        8.36      5.19 o


   7  12   5        0.00       -6.21      7.22 o


  -6  13   5       58.02       89.88     22.54 o


  -5  13   5        2.07       -1.58      8.47 o


  -4  13   5      115.85      116.06     13.30 o


  -3  13   5        0.85       15.08      8.48 o


  -2  13   5       27.66        5.14      6.85 o


  -1  13   5      353.86      337.74     24.41 o


   0  13   5        9.87       15.07      6.23 o


   1  13   5      620.83      641.61     32.79 o


   2  13   5       30.40       38.96      9.52 o


   3  13   5      334.85      319.25     18.46 o


   4  13   5       95.02      123.31     10.13 o


   5  13   5       14.42        5.93      5.40 o


   6  13   5        8.45       15.73      8.39 o


  -6  14   5        7.18       -4.44     10.95 o


  -5  14   5       73.94       56.62     11.69 o


  -4  14   5       14.78       11.90      8.68 o


  -3  14   5      474.49      500.02     27.20 o


  -2  14   5        5.67       14.73      5.19 o


  -1  14   5      581.30      590.37     34.80 o


   0  14   5       22.49        5.47      6.30 o


   1  14   5      118.07      127.17     16.44 o


   2  14   5       23.31       13.91      8.54 o


   3  14   5       10.40       11.52      7.20 o


   4  14   5       89.85       59.49      7.30 o


   5  14   5       74.39       81.37      8.76 o


  -5  15   5       12.21       -7.21     10.47 o


  -4  15   5        0.30       -9.02     21.90 o


  -3  15   5       20.00       32.18      9.02 o


  -2  15   5       19.70       24.74      6.08 o


  -1  15   5       15.53       15.86      5.26 o


   0  15   5       89.95       77.45     10.08 o


   1  15   5        4.87        4.70      9.20 o


   2  15   5       67.56       72.90      9.57 o


   3  15   5       45.21       62.04      8.07 o


   4  15   5       20.99       11.21      9.69 o


   5  15   5        0.36        2.46     10.38 o


  -5  16   5       13.34      -19.78     26.86 o


  -3  16   5       88.36       97.40     10.68 o


  -2  16   5       53.32       58.71      8.68 o


  -1  16   5      121.26      115.07     13.82 o


   0  16   5        6.26        5.08      5.91 o


   1  16   5       89.01       86.84     11.34 o


   2  16   5       25.94       18.74      9.61 o


   3  16   5       10.03       15.10      6.53 o


   4  16   5        2.84       26.18      6.74 o


  -3  17   5       93.74       97.89     17.48 o


  -2  17   5       13.87       -5.13      9.02 o


  -1  17   5       68.82       84.26     15.13 o


   0  17   5        5.06        7.44     17.85 o


   1  17   5       12.03       17.62      8.28 o


   2  17   5        4.47        5.81      7.45 o


   3  17   5        2.93      -36.98     36.98 o


  -2  18   5       95.80       97.15     17.57 o


  -1  18   5       38.41       68.38     14.90 o


   0  18   5       42.87       54.50     18.31 o


   1  18   5       15.68       16.93      8.65 o


  -8   0   6       93.91      111.66     13.68 o


  -6   0   6       16.53       10.57      6.62 o


  -4   0   6      130.06      128.87     12.68 o


  -2   0   6      225.15      210.18     10.50 o


   0   0   6      580.91      823.92     54.14 o


   2   0   6      692.33      517.12     38.56 o


   4   0   6        0.03       11.12     16.38 o


   6   0   6       15.94        9.80      5.67 o


   8   0   6       59.46       68.08     15.00 o


  -9   1   6        6.68       12.86     13.06 o


  -8   1   6       11.22       13.29      6.51 o


  -7   1   6      100.57      106.47      9.29 o


  -6   1   6       76.57       73.01      7.18 o


  -5   1   6      422.21      433.07     21.36 o


  -4   1   6      494.41      469.03     20.71 o


  -3   1   6     1174.54     1145.50     32.81 o


  -2   1   6      324.79      323.65      8.51 o


  -1   1   6      180.79      220.18      8.01 o


   0   1   6       34.57       44.72      3.15 o


   1   1   6      405.16      520.62     14.71 o


   2   1   6      289.08      285.21     11.05 o


   3   1   6        3.38       20.00      3.05 o


   4   1   6      291.93      265.66     11.93 o


   5   1   6        0.92       -0.79      3.29 o


   6   1   6       38.98       37.59      4.84 o


   7   1   6        2.05        2.21     10.73 o


   8   1   6       10.44       25.03      7.51 o


  -9   2   6       21.30       33.73     13.98 o


  -8   2   6        9.23       -2.32     16.47 o


  -7   2   6        7.97       -4.40      4.62 o


  -6   2   6       40.27       49.86      5.68 o


  -5   2   6       67.35       73.23      7.27 o


  -4   2   6      133.49      121.58      8.65 o


  -3   2   6      164.96      232.61     12.49 o


  -2   2   6       29.98       28.67      1.99 o


  -1   2   6     1811.13     2087.40     31.30 o


   0   2   6        8.93        6.46      1.69 o


   1   2   6     1192.60     1233.53     24.59 o


   2   2   6       27.29       36.77      3.72 o


   3   2   6       28.73       32.86      3.38 o


   4   2   6        0.30       -2.02      2.81 o


   5   2   6       35.47       44.12      4.44 o


   6   2   6        0.68        1.30      4.00 o


   7   2   6       53.57       66.19     10.70 o


   8   2   6        0.00        4.88      6.94 o


  -9   3   6        1.66       -4.74     17.07 o


  -8   3   6        0.03       -3.01     11.41 o


  -7   3   6        7.41        2.82     10.73 o


  -6   3   6        1.65        6.54      4.01 o


  -5   3   6       68.08       53.25      5.24 o


  -4   3   6        0.14        0.18      3.30 o


  -3   3   6      408.05      348.13     11.82 o


  -2   3   6       41.17       46.03      4.30 o


  -1   3   6      168.16      185.63      7.08 o


   0   3   6        9.34       19.45      1.89 o


   1   3   6       44.75       40.73      3.14 o


   2   3   6        0.92        4.10      2.02 o


   3   3   6      539.31      486.69     15.80 o


   4   3   6        1.87        2.32      2.67 o


   5   3   6       67.86       66.68      6.58 o


   6   3   6        0.12        6.35      4.68 o


   7   3   6       25.71       36.88      5.44 o


   8   3   6        3.13       10.46      6.16 o


  -9   4   6        0.04      -10.98     11.23 o


  -8   4   6       14.91       34.54     14.03 o


  -7   4   6        0.44        8.78      8.46 o


  -6   4   6       35.41       24.98      9.12 o


  -5   4   6        4.44        3.19      3.55 o


  -4   4   6      149.61      164.77     10.45 o


  -3   4   6       13.20        7.25      2.25 o


  -2   4   6      784.58      821.12     17.70 o


  -1   4   6      244.17      210.74      7.99 o


   0   4   6      453.49      453.26     12.98 o


   1   4   6      393.90      362.45     11.79 o


   2   4   6     1342.73     1316.14     26.00 o


   3   4   6        7.14        4.96      3.09 o


   4   4   6       22.95       21.74      3.02 o


   5   4   6       39.15       55.50      9.15 o


   6   4   6        2.12        6.00      3.64 o


   7   4   6       12.22       11.00      4.99 o


   8   4   6       28.74       31.91      9.09 o


  -9   5   6        3.64        2.86     11.63 o


  -8   5   6        4.79       24.88      8.95 o


  -7   5   6       39.43       37.03      8.75 o


  -6   5   6       20.11       16.60     10.07 o


  -5   5   6      107.81      102.40      8.91 o


  -4   5   6      306.18      330.96     16.41 o


  -3   5   6        0.01       20.29      6.71 o


  -2   5   6       47.34       61.68      4.16 o


  -1   5   6     1124.50     1220.27     23.74 o


   0   5   6      202.35      244.24      9.24 o


   1   5   6      916.40      921.61     20.70 o


   2   5   6      949.68      947.89     21.67 o


   3   5   6      137.79      154.75      8.57 o


   4   5   6      467.43      427.52     19.44 o


   5   5   6       17.79       28.63      4.36 o


   6   5   6       37.58       38.99      4.62 o


   7   5   6        0.50        7.82      4.56 o


   8   5   6        5.56       41.81     21.07 o


  -8   6   6        6.00        1.04      9.28 o


  -7   6   6        3.11        5.06      7.71 o


  -6   6   6        2.99        8.86      6.15 o


  -5   6   6        0.99       -0.47      9.43 o


  -4   6   6       21.34       34.07      4.67 o


  -3   6   6       47.29       45.10      3.41 o


  -2   6   6     1035.87     1117.67     23.12 o


  -1   6   6        0.38        8.30      2.95 o


   0   6   6      705.66      779.68     18.87 o


   1   6   6        6.79       18.36      2.27 o


   2   6   6      604.12      574.92     17.85 o


   3   6   6       13.98       18.07      3.60 o


   4   6   6        0.00        1.16      3.99 o


   5   6   6       11.51       10.18      4.28 o


   6   6   6        3.71        4.21      5.68 o


   7   6   6       22.25       20.93      5.32 o


   8   6   6       11.65       19.80      6.27 o


  -8   7   6        0.88       -0.21     30.22 o


  -7   7   6       70.51       78.03     22.95 o


  -6   7   6       16.24       -3.89     12.42 o


  -5   7   6      301.87      271.35     25.34 o


  -4   7   6        5.60        4.82      4.71 o


  -3   7   6      700.55      658.49     17.38 o


  -2   7   6        4.30        2.55      2.76 o


  -1   7   6      276.35      262.69     10.10 o


   0   7   6        1.99        2.65      2.27 o


   1   7   6     1094.64     1070.51     23.51 o


   2   7   6       30.66       43.20      4.52 o


   3   7   6     1641.78     1602.21     42.21 o


   4   7   6       53.94       48.71      5.67 o


   5   7   6      155.29      170.84     12.10 o


   6   7   6       31.61       41.49      5.71 o


   7   7   6       10.58       21.78      7.97 o


   8   7   6        2.18        8.07      8.35 o


  -8   8   6       18.02       26.61      9.84 o


  -7   8   6       13.55       11.85      7.90 o


  -6   8   6        0.09       18.39      6.99 o


  -5   8   6        5.66        2.19      6.29 o


  -4   8   6       20.72       57.31     14.17 o


  -3   8   6      195.18      169.00      9.10 o


  -2   8   6      303.44      302.13     11.18 o


  -1   8   6      725.28      699.49     18.69 o


   0   8   6      409.53      397.51     13.36 o


   1   8   6      571.45      574.23     18.23 o


   2   8   6      541.74      598.35     23.46 o


   3   8   6        0.56        0.71      3.05 o


   4   8   6       51.72       52.62      6.04 o


   5   8   6      129.44      108.71      8.80 o


   6   8   6        5.57        7.75      4.71 o


   7   8   6       39.44       35.88      8.91 o


   8   8   6        0.01       -7.25     14.54 o


  -7   9   6       58.09       75.02     37.08 o


  -6   9   6      168.90      170.61     19.92 o


  -5   9   6      105.59       96.45     14.25 o


  -4   9   6     1028.97     1034.09     55.48 o


  -3   9   6      219.11      197.32     10.68 o


  -2   9   6      839.24      763.89     23.84 o


  -1   9   6      132.10      145.01      7.35 o


   0   9   6       50.81       43.26      5.92 o


   1   9   6        8.85       16.05      3.14 o


   2   9   6      112.62      117.46      9.10 o


   3   9   6      131.17      141.36     10.76 o


   4   9   6       97.55       96.36      8.38 o


   5   9   6       17.13       25.73      4.49 o


   6   9   6        0.60       -2.90      4.42 o


   7   9   6        2.60        2.51      5.34 o


  -7  10   6        0.17        7.56      9.04 o


  -6  10   6       57.47       91.31     22.91 o


  -5  10   6        1.65       20.21      7.00 o


  -4  10   6        0.01        5.35      6.82 o


  -3  10   6        3.07        5.60      3.36 o


  -2  10   6      729.33      730.82     23.94 o


  -1  10   6        5.79        3.52      4.39 o


   0  10   6      381.46      352.00     16.34 o


   1  10   6        5.56       -3.01      3.01 o


   2  10   6      225.08      209.20     13.18 o


   3  10   6        0.84        7.40      3.96 o


   4  10   6       24.38       23.53      6.68 o


   5  10   6        3.68        6.19      9.91 o


   6  10   6       27.01       16.25      6.02 o


   7  10   6        3.65       10.55     15.93 o


  -7  11   6        0.04        5.82     11.03 o


  -6  11   6        1.87       -5.25      8.25 o


  -5  11   6       14.94       49.40     17.30 o


  -4  11   6        0.19       -7.00      7.00 o


  -3  11   6      192.67      189.38     14.59 o


  -2  11   6       43.89       45.70      4.81 o


  -1  11   6        0.37        3.77      3.40 o


   0  11   6       60.88       88.10      7.03 o


   1  11   6       84.47      106.32      8.81 o


   2  11   6       57.07       69.50      7.06 o


   3  11   6      255.27      265.61     16.36 o


   4  11   6       70.97       68.25      9.04 o


   5  11   6       14.03       16.02      4.66 o


   6  11   6       27.15       35.51      6.36 o


   7  11   6        0.54       -8.13     13.06 o


  -6  12   6       22.73       22.93     29.62 o


  -5  12   6       10.43        5.84      8.29 o


  -4  12   6      152.25      130.36     15.45 o


  -3  12   6       45.21       42.15      5.80 o


  -2  12   6      324.64      309.71     16.00 o


  -1  12   6      159.66      164.37     13.59 o


   0  12   6      207.68      210.38     16.06 o


   1  12   6      144.71      146.25     10.83 o


   2  12   6      106.02       77.35     11.74 o


   3  12   6        0.72        3.08      6.41 o


   4  12   6       56.63       47.65      5.57 o


   5  12   6       48.06       53.26      6.53 o


   6  12   6       30.88       18.68      6.15 o


  -6  13   6        8.11       -7.24     10.20 o


  -5  13   6        1.68        3.63     10.17 o


  -4  13   6      124.40      146.30     19.32 o


  -3  13   6        1.88        9.57      7.13 o


  -2  13   6       57.35       51.35      8.32 o


  -1  13   6       35.45       43.73      6.95 o


   0  13   6       57.09       57.68      7.39 o


   1  13   6       21.44       24.28      4.88 o


   2  13   6      269.55      260.02     16.98 o


   3  13   6      161.05      179.01     13.10 o


   4  13   6      221.35      202.84     14.47 o


   5  13   6       30.64       35.29      6.05 o


   6  13   6       41.83       49.95     12.97 o


  -6  14   6        5.72       39.68     11.17 o


  -5  14   6       21.39        3.48     27.32 o


  -4  14   6        0.49       -1.63      8.32 o


  -3  14   6      118.19      134.69     20.52 o


  -2  14   6      170.10      207.29     18.01 o


  -1  14   6      102.38       85.59     10.75 o


   0  14   6       45.44       64.80     11.22 o


   1  14   6       59.13       53.38      7.26 o


   2  14   6       39.71       29.92      6.89 o


   3  14   6       18.74       29.90      7.13 o


   4  14   6       12.84       15.59      5.30 o


   5  14   6        7.80       11.70     11.54 o


  -5  15   6        6.09        9.76     11.22 o


  -3  15   6       60.29       42.14     11.59 o


  -2  15   6        1.02        4.88      9.84 o


  -1  15   6       25.53       21.98      7.07 o


   0  15   6       30.03       62.65     13.98 o


   1  15   6        0.49        1.20      5.10 o


   2  15   6       68.31       63.13      9.70 o


   3  15   6       22.21       37.37      7.74 o


   4  15   6       98.86       79.68     12.02 o


  -3  16   6       22.04       16.84     11.04 o


  -2  16   6      151.12      166.24     17.36 o


  -1  16   6       49.51       57.42      7.93 o


   0  16   6       37.53       38.51     13.80 o


   1  16   6       60.83       77.97     10.50 o


   2  16   6       12.61       15.52      8.07 o


   3  16   6       14.98        5.11      6.25 o


   4  16   6        2.10       38.46     35.14 o


  -3  17   6        8.19        3.77     11.13 o


  -2  17   6       51.28       63.01      9.54 o


  -1  17   6        5.99       11.22     10.67 o


   0  17   6       46.27       37.44     13.89 o


   1  17   6        2.98        4.92      6.37 o


   2  17   6       34.33       22.75      7.07 o


   3  17   6       72.01       54.55     36.98 o


  -2  18   6       65.24       95.88     18.95 o


  -1  18   6       47.64       77.00     33.95 o


   0  18   6       52.01       86.66     11.50 o


  -7   0   7        0.55        3.97     21.53 o


  -5   0   7        4.42        2.49      5.16 o


  -3   0   7      860.65      942.88     43.72 o


  -1   0   7     2984.67     3316.64     66.06 o


   1   0   7     4127.83     4066.14    186.39 o


   3   0   7     1985.79     1955.35     69.62 o


   5   0   7      442.85      425.98     24.57 o


   7   0   7       51.45       40.84      8.50 o


  -9   1   7        9.10       29.46     16.74 o


  -8   1   7       16.41        3.00      6.69 o


  -7   1   7        7.18        8.22      7.79 o


  -6   1   7      169.54      178.83     13.00 o


  -5   1   7      277.23      272.29     16.34 o


  -4   1   7      700.34      715.89     27.52 o


  -3   1   7     1890.90     1922.27     46.73 o


  -2   1   7      107.92       99.48      4.42 o


  -1   1   7      745.15      876.01     19.53 o


   0   1   7       28.21       34.21      3.89 o


   1   1   7      311.48      401.50     13.65 o


   2   1   7       20.74       25.69      3.05 o


   3   1   7       19.64       16.30      3.29 o


   4   1   7       22.92       14.12      3.87 o


   5   1   7        4.11        0.72      3.74 o


   6   1   7        0.25        5.03      5.12 o


   7   1   7        4.81       16.15      6.36 o


   8   1   7        0.11        1.19      8.26 o


  -9   2   7       23.58       38.75     23.32 o


  -8   2   7       11.92        2.99      8.84 o


  -7   2   7       85.35       94.90      9.24 o


  -6   2   7        0.81       -0.97      4.27 o


  -5   2   7      228.40      255.08     15.77 o


  -4   2   7       27.73       30.05      5.14 o


  -3   2   7      158.11      168.16     10.94 o


  -2   2   7      487.72      437.36     11.58 o


  -1   2   7        9.19       18.73      2.05 o


   0   2   7       58.85       46.19      3.57 o


   1   2   7       66.27       58.02      4.29 o


   2   2   7     1039.56      984.53     23.99 o


   3   2   7       25.43       32.42      3.44 o


   4   2   7       88.82       86.38      6.00 o


   5   2   7        1.49        9.97      7.01 o


   6   2   7        1.93        0.69      4.21 o


   7   2   7        4.35        4.67      6.32 o


   8   2   7       12.20       19.92      6.29 o


  -9   3   7        0.14       16.28     11.22 o


  -8   3   7        8.11       19.71      8.63 o


  -7   3   7        9.46       14.24      6.82 o


  -6   3   7      105.12      114.36      9.19 o


  -5   3   7       19.88       15.68      5.81 o


  -4   3   7      883.45      898.32     31.15 o


  -3   3   7        3.43        1.62      4.11 o


  -2   3   7      532.18      552.19     14.06 o


  -1   3   7      674.88      728.04     16.97 o


   0   3   7       11.68        6.38      3.02 o


   1   3   7      459.86      426.88     14.10 o


   2   3   7      213.45      211.94      9.80 o


   3   3   7       35.33       39.49      5.12 o


   4   3   7      280.79      246.50     12.35 o


   5   3   7       16.52       15.05      3.73 o


   6   3   7       45.33       35.32     14.12 o


   7   3   7        0.37        1.14      5.32 o


   8   3   7        8.21       18.65      6.36 o


  -9   4   7        1.81       15.77     10.81 o


  -8   4   7        4.23       18.65      9.48 o


  -7   4   7        1.27       -1.53      7.42 o


  -6   4   7       13.76       21.01      7.71 o


  -5   4   7        0.73       -1.03      3.91 o


  -4   4   7       56.16       60.81      6.12 o


  -3   4   7       51.89       61.87      5.82 o


  -2   4   7       73.24       87.03      4.57 o


  -1   4   7      129.96      144.59      6.63 o


   0   4   7      357.57      372.02     12.15 o


   1   4   7      342.83      316.95     11.30 o


   2   4   7      600.50      549.07     17.40 o


   3   4   7      320.42      314.09     12.25 o


   4   4   7        6.16        5.26      2.61 o


   5   4   7       82.44      102.89      8.37 o


   6   4   7        1.05       -0.99      4.28 o


   7   4   7       10.43       17.30      5.48 o


   8   4   7        6.16        9.02      5.98 o


  -8   5   7        2.19       22.97      9.02 o


  -7   5   7       10.88        3.77     18.22 o


  -6   5   7       71.26       94.51     10.84 o


  -5   5   7       88.59      100.92      9.95 o


  -4   5   7      184.16      180.43     11.75 o


  -3   5   7      661.87      620.99     24.14 o


  -2   5   7       21.58       14.97      3.28 o


  -1   5   7       30.36       19.86      4.39 o


   0   5   7        7.84        7.47      2.82 o


   1   5   7        0.02        2.09      2.27 o


   2   5   7       71.51       67.58      5.04 o


   3   5   7      345.56      314.09     13.42 o


   4   5   7       14.32       10.54      5.62 o


   5   5   7       27.92       18.02      5.55 o


   6   5   7        3.47        6.52      4.11 o


   7   5   7       16.25       30.09      5.37 o


   8   5   7        0.11        7.15      6.87 o


  -8   6   7        0.63       -9.60      9.60 o


  -7   6   7       11.89       26.70      8.48 o


  -6   6   7       53.17       48.80     18.63 o


  -5   6   7       55.78       48.21      7.23 o


  -4   6   7      124.66      128.65      9.42 o


  -3   6   7        5.99       14.10      3.88 o


  -2   6   7      299.76      296.23     10.84 o


  -1   6   7      283.51      317.78     11.39 o


   0   6   7       34.35       44.56      3.57 o


   1   6   7      983.87      973.91     23.48 o


   2   6   7      451.84      495.35     17.20 o


   3   6   7      442.65      436.63     16.53 o


   4   6   7       67.09       62.09      6.16 o


   5   6   7       16.79       25.52      5.94 o


   6   6   7        2.96       -1.50      9.27 o


   7   6   7        0.33        1.40      4.72 o


   8   6   7        3.03        6.21     20.74 o


  -8   7   7        3.18        4.03      9.85 o


  -7   7   7        0.00        7.45     20.24 o


  -6   7   7       81.35       94.83     12.51 o


  -5   7   7        7.80       -0.58     19.27 o


  -4   7   7     1083.75     1090.38     46.78 o


  -3   7   7       17.77       27.73      6.11 o


  -2   7   7     1647.73     1695.21     32.07 o


  -1   7   7        0.78        1.53      2.38 o


   0   7   7      774.39      711.04     19.21 o


   1   7   7        1.93       -3.04      3.04 o


   2   7   7        1.05        1.24      4.39 o


   3   7   7      143.63      125.46      9.78 o


   4   7   7      159.05      158.34     11.24 o


   5   7   7       95.53       64.33     10.74 o


   6   7   7       55.77       77.81     11.86 o


   7   7   7       11.25       17.62      5.13 o


  -8   8   7        1.22        7.57     10.29 o


  -7   8   7        6.28       -1.25      8.38 o


  -6   8   7        3.03        1.92     11.18 o


  -5   8   7       57.47       61.38     12.01 o


  -4   8   7       16.40        2.87      5.65 o


  -3   8   7       97.27       78.77     11.58 o


  -2   8   7      686.74      731.98     19.98 o


  -1   8   7       34.60       35.92      3.68 o


   0   8   7      903.05     1034.43     24.62 o


   1   8   7       17.99       28.46      4.20 o


   2   8   7     1053.15     1077.08     34.10 o


   3   8   7       92.21      108.79      8.93 o


   4   8   7       68.90       40.98      5.58 o


   5   8   7       28.27       48.04      5.18 o


   6   8   7        8.05        9.60      4.71 o


   7   8   7        6.42        7.89      6.45 o


  -7   9   7        8.18       23.18     12.74 o


  -6   9   7       27.67       15.77      8.25 o


  -5   9   7       55.07       64.94     10.47 o


  -4   9   7      270.05      271.43     38.64 o


  -3   9   7      406.12      349.04     26.13 o


  -2   9   7      867.31     1011.99     28.68 o


  -1   9   7       95.08       80.87      5.45 o


   0   9   7      922.57      962.22     25.89 o


   1   9   7       53.55       48.95      6.28 o


   2   9   7      215.15      232.20     14.27 o


   3   9   7       68.62       86.40      7.98 o


   4   9   7       17.47       15.32      4.27 o


   5   9   7        3.55        0.85      4.45 o


   6   9   7        0.01        5.20      4.77 o


   7   9   7        0.59       17.24      6.56 o


  -7  10   7       18.39       33.49     10.30 o


  -6  10   7      149.02      146.64     35.24 o


  -5  10   7       68.80       65.37     17.02 o


  -4  10   7      218.82      228.88     22.22 o


  -3  10   7        0.42       17.47     21.34 o


  -2  10   7      314.02      293.53     14.06 o


  -1  10   7       30.81       14.07      3.82 o


   0  10   7      353.02      323.29     16.40 o


   1  10   7      317.46      291.55     15.94 o


   2  10   7      469.07      454.74     21.76 o


   3  10   7      281.27      293.99     17.37 o


   4  10   7      123.93      127.94     10.67 o


   5  10   7       19.02       41.95      8.50 o


   6  10   7        8.20       17.77      5.42 o


  -7  11   7        5.35        9.47     12.37 o


  -6  11   7        8.99       12.16     11.78 o


  -5  11   7        3.87        8.60     18.26 o


  -4  11   7      145.76      142.97     30.64 o


  -3  11   7        6.51        6.69      6.58 o


  -2  11   7      180.86      198.94     11.40 o


  -1  11   7        1.16        0.45      3.46 o


   0  11   7       28.68       32.10      4.24 o


   1  11   7       22.04       27.32      5.15 o


   2  11   7       26.70       24.27      4.90 o


   3  11   7       36.87       34.55      5.39 o


   4  11   7       57.65       52.73      6.34 o


   5  11   7       18.41       13.64      4.93 o


   6  11   7        2.61       15.14      6.91 o


  -6  12   7        0.36       -0.09     18.58 o


  -5  12   7        1.30       10.16     13.02 o


  -4  12   7        0.02        2.40      9.84 o


  -3  12   7       29.08       39.60      9.49 o


  -2  12   7      162.41      156.75     11.73 o


  -1  12   7        0.00       -2.20      4.62 o


   0  12   7      108.27      124.50     20.33 o


   1  12   7       52.55       48.97      6.06 o


   2  12   7      142.51      143.05     10.77 o


   3  12   7       70.06       65.30      7.74 o


   4  12   7        0.84        5.89      6.56 o


   5  12   7       10.95       23.24      6.77 o


  -6  13   7        4.12      -10.02     10.02 o


  -5  13   7       37.41       55.30     11.31 o


  -4  13   7       22.74       12.97     17.76 o


  -3  13   7      257.08      196.86     20.01 o


  -2  13   7        1.31        2.62      5.28 o


  -1  13   7      173.25      159.23     18.77 o


   0  13   7        3.38        5.90      7.53 o


   1  13   7       50.97       59.66      7.74 o


   2  13   7       35.95       37.44      5.43 o


   3  13   7       29.58       26.22      5.25 o


   4  13   7       48.92       66.41     10.48 o


   5  13   7       20.89       20.15      5.85 o


  -5  14   7        8.35       -1.96     26.77 o


  -4  14   7        5.13       18.28     11.22 o


  -2  14   7       30.98       16.43      6.71 o


  -1  14   7       97.83      101.03     13.34 o


   0  14   7        0.52        2.54      5.07 o


   1  14   7      190.65      178.32     21.86 o


   2  14   7        9.20        6.83      5.53 o


   3  14   7      129.36      123.55     10.57 o


   4  14   7        6.93       10.02      5.46 o


   5  14   7        3.57       25.85     10.95 o


  -5  15   7       53.61       70.38     12.33 o


  -2  15   7      131.18      124.80     15.04 o


  -1  15   7       41.49       26.66     12.60 o


   0  15   7       53.80       58.05      9.02 o


   1  15   7       36.25       63.74      9.14 o


   2  15   7        1.84        3.76      6.14 o


   3  15   7       32.51       19.62     15.76 o


   4  15   7        1.45       -6.63     10.61 o


  -2  16   7       69.52      113.24     27.92 o


  -1  16   7      111.25      123.01     14.42 o


   0  16   7       92.21      111.55     12.41 o


   1  16   7       35.42       53.48     14.58 o


   2  16   7      109.33      125.31     20.54 o


   3  16   7        0.41       50.41     34.96 o


  -2  17   7        3.70       12.33     12.51 o


  -1  17   7        0.04        4.14     10.86 o


   0  17   7        1.71        6.05      9.34 o


   1  17   7        0.76        3.81     10.21 o


  -8   0   8       10.96       14.88     15.87 o


  -6   0   8       43.55       57.50     17.30 o


  -4   0   8       88.75      107.56     12.60 o


  -2   0   8      277.34      286.53     14.90 o


   0   0   8      167.83      151.34     11.52 o


   2   0   8      681.27      604.77     27.91 o


   4   0   8      131.37      135.37     12.32 o


   6   0   8       58.90       69.27      9.29 o


   8   0   8        0.00      -16.19     16.19 o


  -9   1   8       24.62        0.29     26.77 o


  -8   1   8       20.16       18.42     13.73 o


  -7   1   8       10.20       12.01      5.23 o


  -6   1   8        3.15        6.18      4.74 o


  -5   1   8        7.26        5.77      8.47 o


  -4   1   8      257.23      270.63     16.31 o


  -3   1   8      139.84      107.54      8.87 o


  -2   1   8      219.88      194.72      7.61 o


  -1   1   8       94.17      129.01      6.44 o


   0   1   8       13.09       20.47      2.75 o


   1   1   8      268.27      285.14     11.71 o


   2   1   8        0.30       -0.40      2.60 o


   3   1   8      529.36      494.81     19.73 o


   4   1   8        0.03        4.65      4.60 o


   5   1   8       75.40       65.98      6.25 o


   6   1   8        1.06        5.96      8.30 o


   7   1   8       40.56       39.08      7.69 o


   8   1   8        4.15       18.61     10.76 o


  -9   2   8       42.47       32.66     13.57 o


  -8   2   8       15.43       43.66     10.12 o


  -7   2   8       97.12       91.13      8.89 o


  -6   2   8       59.14       58.01      7.16 o


  -5   2   8      281.86      276.67     17.03 o


  -4   2   8      168.34      168.25     11.55 o


  -3   2   8       59.81       49.58      6.02 o


  -2   2   8      124.27      125.20      5.61 o


  -1   2   8       18.61       24.12      2.40 o


   0   2   8       56.60       48.83      3.95 o


   1   2   8      475.42      382.57     13.99 o


   2   2   8        5.63        7.65      2.79 o


   3   2   8      301.56      281.22     12.57 o


   4   2   8        0.77        2.37      4.08 o


   5   2   8        9.55       15.87      7.95 o


   6   2   8        0.38       -4.37      7.54 o


   7   2   8        0.00       -6.51      6.51 o


   8   2   8        1.82       -0.20      6.57 o


  -8   3   8        0.02        3.77      9.53 o


  -7   3   8       37.24       46.58      8.42 o


  -6   3   8       19.69       19.04      5.17 o


  -5   3   8      428.63      464.75     22.96 o


  -4   3   8      236.34      218.67     14.30 o


  -3   3   8     1993.03     1956.32     49.31 o


  -2   3   8       16.07        8.46      2.56 o


  -1   3   8      782.33      702.08     17.60 o


   0   3   8      372.76      364.49     12.53 o


   1   3   8      303.44      261.17     11.17 o


   2   3   8      400.42      379.36     14.66 o


   3   3   8       96.81       92.30      6.57 o


   4   3   8      129.32      139.85      9.26 o


   5   3   8       22.79       23.50      6.79 o


   6   3   8       38.16       44.97      7.56 o


   7   3   8       38.99       35.41      8.56 o


   8   3   8       13.68       19.39      9.50 o


  -8   4   8        6.10        2.24     21.07 o


  -7   4   8        8.46       15.11      7.95 o


  -6   4   8       15.12       14.47      6.77 o


  -5   4   8       35.28       36.08      6.51 o


  -4   4   8       88.78      102.71      8.97 o


  -3   4   8        5.13       16.49      5.40 o


  -2   4   8       19.63       23.46      2.51 o


  -1   4   8        1.66        5.42      3.01 o


   0   4   8        1.12       -1.86      5.61 o


   1   4   8       19.92       31.85      3.05 o


   2   4   8      167.72      171.84      8.68 o


   3   4   8       32.87       35.05      5.68 o


   4   4   8       12.96       12.32      3.53 o


   5   4   8        2.73        3.99      6.16 o


   6   4   8        1.27       16.29      4.49 o


   7   4   8        0.76       -5.48      6.53 o


   8   4   8       10.48        3.13      8.74 o


  -8   5   8        0.77       -1.46      9.24 o


  -7   5   8       47.54       56.54     10.60 o


  -6   5   8        1.33       -1.54      6.29 o


  -5   5   8       95.71      121.76     11.36 o


  -4   5   8      221.02      203.78     13.68 o


  -3   5   8      173.42      185.79     12.19 o


  -2   5   8       93.95      106.34      5.77 o


  -1   5   8      436.07      411.87     13.52 o


   0   5   8       12.90        8.67      3.85 o


   1   5   8      288.86      288.88     11.67 o


   2   5   8      232.76      233.38     10.51 o


   3   5   8       60.08       62.94      5.44 o


   4   5   8      329.75      342.37     18.20 o


   5   5   8        0.05       -3.72      3.72 o


   6   5   8      115.82      130.48     11.82 o


   7   5   8        0.02        2.10      6.49 o


  -8   6   8       13.22        2.19     10.33 o


  -7   6   8       28.73       21.75      8.99 o


  -6   6   8       12.46        2.63      7.18 o


  -5   6   8      145.14      122.80     12.77 o


  -4   6   8       38.04       56.07      7.35 o


  -3   6   8      133.94      134.10      9.76 o


  -2   6   8        5.78        5.01      2.39 o


  -1   6   8        3.80        8.49      2.46 o


   0   6   8       50.86       48.36      4.15 o


   1   6   8      362.48      339.34     13.04 o


   2   6   8      475.17      466.63     17.40 o


   3   6   8      398.18      403.95     16.16 o


   4   6   8       42.29       39.04      5.40 o


   5   6   8       40.61       51.21      5.98 o


   6   6   8        2.25       12.20      7.39 o


   7   6   8        1.65       17.11      6.68 o


  -8   7   8        3.12       11.68     11.50 o


  -7   7   8       54.52       49.75     11.01 o


  -6   7   8        0.04       11.25      7.50 o


  -5   7   8       67.61       78.20     10.63 o


  -4   7   8        5.50        6.46      5.54 o


  -3   7   8       25.97       34.89      5.85 o


  -2   7   8        3.06        7.31      4.27 o


  -1   7   8        7.02        6.24      2.66 o


   0   7   8       67.78       65.21      4.97 o


   1   7   8       87.76       87.20      6.44 o


   2   7   8        3.10        8.24      2.83 o


   3   7   8      103.99       93.83      8.08 o


   4   7   8       52.66       69.27      6.84 o


   5   7   8       66.91       55.24      7.77 o


   6   7   8       24.73       24.88      7.81 o


   7   7   8       70.00       73.26      7.25 o


  -7   8   8       12.68        8.92      9.08 o


  -6   8   8      103.63      112.50     15.14 o


  -5   8   8       78.17       83.12     11.85 o


  -4   8   8      736.77      753.29     39.44 o


  -3   8   8        5.33        2.49      6.46 o


  -2   8   8     1283.86     1247.10     28.43 o


  -1   8   8       18.74       38.72      4.89 o


   0   8   8     1393.18     1365.47     30.09 o


   1   8   8      303.09      294.79     13.42 o


   2   8   8      262.43      293.10     16.51 o


   3   8   8      391.85      391.14     20.08 o


   4   8   8       80.09       78.39      9.45 o


   5   8   8       82.93       84.61      8.23 o


   6   8   8       34.65       53.32     10.30 o


   7   8   8        3.18        1.12      8.09 o


  -7   9   8       16.69       22.89      9.31 o


  -6   9   8      137.45      127.35     20.52 o


  -5   9   8       34.70       43.65      8.10 o


  -4   9   8       85.02      101.07     17.89 o


  -3   9   8        1.31       -4.54     11.98 o


  -2   9   8      114.29      110.45      7.77 o


  -1   9   8        3.47        7.20      3.11 o


   0   9   8      100.63       93.88      6.84 o


   1   9   8       86.71       94.97      7.88 o


   2   9   8      220.57      238.56     14.81 o


   3   9   8        3.89        6.91      3.77 o


   4   9   8      302.71      308.45     18.20 o


   5   9   8        2.45       12.65      4.57 o


   6   9   8       93.23      110.28      9.78 o


  -7  10   8        2.75       20.45     22.59 o


  -6  10   8        8.24        0.46      8.91 o


  -5  10   8        3.08       12.65      7.83 o


  -4  10   8       94.28      105.95     14.86 o


  -3  10   8        4.45        7.98      8.10 o


  -2  10   8       28.01       18.53      8.19 o


  -1  10   8        4.39        9.84      3.41 o


   0  10   8        2.50       -3.32      3.32 o


   1  10   8       41.92       50.87      7.30 o


   2  10   8      269.63      301.04     17.23 o


   3  10   8       82.72      110.49      9.59 o


   4  10   8       45.98       37.82      6.15 o


   5  10   8        6.07        3.10      6.28 o


   6  10   8       12.51        5.62      5.75 o


  -6  11   8        1.45       14.94     18.63 o


  -5  11   8        0.05       -5.77      8.33 o


  -4  11   8       47.17       75.08      9.82 o


  -3  11   8      140.40      174.60     17.41 o


  -2  11   8      127.42      130.62     10.42 o


  -1  11   8      133.89      124.92     11.90 o


   0  11   8      228.03      215.52     13.06 o


   1  11   8      141.05      125.94     10.11 o


   2  11   8       29.00       38.79      6.73 o


   3  11   8       12.63       20.88      4.78 o


   4  11   8        2.56        1.02      5.99 o


   5  11   8       36.97       59.22      6.67 o


  -6  12   8        0.24       -9.73      9.73 o


  -5  12   8       30.80       42.40     15.13 o


  -4  12   8       32.38       40.70      9.15 o


  -3  12   8        1.46        2.65      7.27 o


  -2  12   8       96.33       67.62     13.98 o


  -1  12   8       33.47       42.73      7.12 o


   0  12   8       30.71       15.87      5.33 o


   1  12   8      147.57      150.31     11.37 o


   2  12   8        4.91        6.94      4.67 o


   3  12   8      167.21      175.50     14.29 o


   4  12   8       20.43       30.43      8.13 o


   5  12   8       22.33       17.21      8.71 o


  -6  13   8        0.07       -7.08     11.68 o


  -5  13   8        3.42        8.03     12.19 o


  -4  13   8       22.44       32.84      9.35 o


  -3  13   8       69.09       63.39     13.62 o


  -2  13   8       76.88       94.94     18.58 o


  -1  13   8       21.22       26.16      6.50 o


   0  13   8      102.63      124.16     14.93 o


   1  13   8       36.48       28.18     10.45 o


   2  13   8       21.97       10.23     11.03 o


   3  13   8        8.90        0.28      4.91 o


   4  13   8        4.95       -0.39      7.76 o


  -5  14   8        7.13       11.43     14.95 o


  -4  14   8       59.95       60.81     19.87 o


  -2  14   8        2.10       10.12     10.76 o


  -1  14   8       11.33       22.00      6.34 o


   0  14   8        4.58       -3.95      5.26 o


   1  14   8        0.26        1.43      8.23 o


   2  14   8      146.87      138.48     14.04 o


   3  14   8        7.05        6.62      7.54 o


   4  14   8       32.85       27.17      6.11 o


  -2  15   8      133.10      115.92     20.61 o


  -1  15   8       64.03       65.06      7.88 o


   0  15   8      155.73      178.25     25.02 o


   1  15   8       56.54       56.05      8.29 o


   2  15   8       23.49       18.47      9.51 o


   3  15   8        5.95        8.56      6.68 o


  -2  16   8       22.82        6.26     12.70 o


  -1  16   8        0.43       -5.00     11.41 o


   0  16   8       24.79        7.36      7.14 o


   1  16   8       10.69       10.31      8.69 o


   2  16   8       24.37       63.57     38.55 o


  -2  17   8        1.21      -10.30     13.06 o


  -1  17   8       23.58       19.74      8.09 o


   0  17   8       14.72       28.85      8.11 o


  -7   0   9        0.02        8.40      8.23 o


  -5   0   9      124.96      144.54     15.89 o


  -3   0   9      183.85      193.39     18.48 o


  -1   0   9      178.30      182.25     13.12 o


   1   0   9        2.86        1.90      3.91 o


   3   0   9       16.34       35.68      8.14 o


   5   0   9        6.80        8.70     14.28 o


   7   0   9        7.60        8.06     14.03 o


  -8   1   9       10.79       11.69     16.47 o


  -7   1   9        0.21       12.42      7.28 o


  -6   1   9       20.93       24.06      5.58 o


  -5   1   9       19.06       17.40      5.68 o


  -4   1   9       23.65       10.66      8.63 o


  -3   1   9      141.12      145.49     10.99 o


  -2   1   9       25.04       28.53      4.90 o


  -1   1   9       32.43       34.73      3.37 o


   0   1   9       19.30       18.76      3.10 o


   1   1   9        1.29        2.29      2.76 o


   2   1   9       91.16       86.12      6.99 o


   3   1   9       58.25       57.77      6.03 o


   4   1   9       19.73       22.38      5.66 o


   5   1   9        0.05        2.36      5.63 o


   6   1   9        1.88        1.80      6.07 o


   7   1   9        1.18       -2.75     10.86 o


  -8   2   9       21.08       22.05     13.16 o


  -7   2   9       61.81       59.97      9.53 o


  -6   2   9      135.14      136.51     11.59 o


  -5   2   9      148.72      162.99     11.98 o


  -4   2   9      682.57      647.24     27.97 o


  -3   2   9      270.21      279.18     16.19 o


  -2   2   9      135.26      121.09      9.81 o


  -1   2   9      174.32      153.32      7.60 o


   0   2   9        1.47       -1.69      2.48 o


   1   2   9      114.65      114.33      7.06 o


   2   2   9      527.80      504.18     17.99 o


   3   2   9       80.12       86.41      6.36 o


   4   2   9       83.94       84.70      8.89 o


   5   2   9       30.89       25.45      4.67 o


   6   2   9       46.78       50.35      9.15 o


   7   2   9        6.18       12.42      7.34 o


  -8   3   9        0.01       23.31     13.57 o


  -7   3   9       30.68       13.44      7.72 o


  -6   3   9        1.93        0.31      5.26 o


  -5   3   9      342.72      370.33     20.53 o


  -4   3   9      259.74      253.96     15.93 o


  -3   3   9     1471.76     1428.38     43.15 o


  -2   3   9      451.72      418.44     20.66 o


  -1   3   9     1329.15     1240.48     26.18 o


   0   3   9      425.00      425.48     14.47 o


   1   3   9      775.64      719.44     21.49 o


   2   3   9      158.38      170.18      9.23 o


   3   3   9       82.69       79.40      6.10 o


   4   3   9       34.33       46.03      5.95 o


   5   3   9       10.93       14.15      6.05 o


   6   3   9        4.59        0.54      6.24 o


   7   3   9        0.20        7.70      6.75 o


  -8   4   9        0.00        0.59     27.97 o


  -7   4   9        0.01       -9.29      9.29 o


  -6   4   9       11.77        0.20      5.17 o


  -5   4   9       26.68       29.67      5.19 o


  -4   4   9       83.78      108.03     12.52 o


  -3   4   9        0.43       -4.86      7.29 o


  -2   4   9      313.89      288.28     16.38 o


  -1   4   9       97.34      106.58      6.17 o


   0   4   9      171.81      154.41      8.00 o


   1   4   9      644.55      644.98     19.35 o


   2   4   9      436.59      428.60     15.55 o


   3   4   9      656.77      602.55     21.18 o


   4   4   9      183.33      188.59     10.76 o


   5   4   9       97.13       77.76      7.85 o


   6   4   9       62.11       49.99      9.91 o


   7   4   9        6.49       -1.25     13.38 o


  -8   5   9        6.41       10.57     10.46 o


  -7   5   9        7.91        5.78      8.57 o


  -6   5   9        8.01        4.69      8.05 o


  -5   5   9      147.61      120.57     10.34 o


  -4   5   9       13.70       21.23      5.69 o


  -3   5   9     1104.49     1059.61     36.45 o


  -2   5   9       99.63      124.92     10.07 o


  -1   5   9      972.59      908.30     22.71 o


   0   5   9       14.39       24.61      3.44 o


   1   5   9     1245.97     1152.40     27.44 o


   2   5   9        0.03       -1.78      4.10 o


   3   5   9       95.68       93.53      6.99 o


   4   5   9       19.91       14.91      3.93 o


   5   5   9        8.20       10.15      5.36 o


   6   5   9       27.22       21.06      5.25 o


   7   5   9       10.98        9.50      9.45 o


  -7   6   9        2.41       14.61     18.63 o


  -6   6   9       45.49       47.88      8.54 o


  -5   6   9        7.37       23.37      6.36 o


  -4   6   9      522.73      503.76     23.78 o


  -3   6   9        7.12       19.64      4.55 o


  -2   6   9      413.90      371.16     19.50 o


  -1   6   9       20.95       27.52      4.24 o


   0   6   9       79.40       83.86      5.57 o


   1   6   9      167.04      154.58      8.39 o


   2   6   9      175.82      175.50     10.05 o


   3   6   9      263.36      222.78     14.13 o


   4   6   9       90.17       88.92      7.92 o


   5   6   9      114.03      102.88      9.16 o


   6   6   9       52.14       59.98      7.00 o


   7   6   9       18.40       39.07     12.84 o


  -7   7   9        0.54        2.02      9.40 o


  -6   7   9       15.70       38.09     19.32 o


  -5   7   9       24.52       38.31      7.32 o


  -4   7   9      398.20      358.15     25.58 o


  -3   7   9       64.62       70.40      7.08 o


  -2   7   9      955.32      912.54     32.53 o


  -1   7   9       42.96       35.77      4.56 o


   0   7   9     1603.99     1698.87     34.85 o


   1   7   9        4.92        9.55      3.82 o


   2   7   9     1136.95     1136.44     30.71 o


   3   7   9        6.71        6.79      3.76 o


   4   7   9      323.47      302.38     17.76 o


   5   7   9        6.75       -4.68      8.50 o


   6   7   9       65.10       60.12      6.76 o


  -7   8   9        3.01        8.89     21.99 o


  -6   8   9      191.81      199.28     20.43 o


  -5   8   9        9.38        5.84     16.28 o


  -4   8   9      803.42      787.82     41.12 o


  -3   8   9       58.67       33.95      8.52 o


  -2   8   9     1221.35     1272.53     40.13 o


  -1   8   9       89.00       84.25      5.77 o


   0   8   9     1540.05     1645.71     34.83 o


   1   8   9        0.01        3.00      3.21 o


   2   8   9      136.05      139.13     10.62 o


   3   8   9       35.97       32.23      5.10 o


   4   8   9       13.67        5.80      6.09 o


   5   8   9        0.09        5.26      4.66 o


   6   8   9        0.40        4.39      6.84 o


  -7   9   9        0.95      -10.11     10.11 o


  -6   9   9       25.98       19.88      9.36 o


  -5   9   9        6.39       -3.20     15.32 o


  -4   9   9       38.40       38.22      9.00 o


  -3   9   9      276.20      307.01     22.91 o


  -2   9   9       69.06       90.81      8.22 o


  -1   9   9      301.92      322.61     13.31 o


   0   9   9        4.83        9.62      3.24 o


   1   9   9      502.43      482.32     22.10 o


   2   9   9        4.93       -2.61      6.04 o


   3   9   9       39.37       51.44      8.38 o


   4   9   9       34.53       13.95      5.83 o


   5   9   9        2.66        7.53      4.94 o


   6   9   9       25.04       23.35     10.07 o


  -6  10   9        0.16       -1.29     11.22 o


  -5  10   9      166.82      190.42     18.80 o


  -4  10   9       15.95        6.49      7.68 o


  -3  10   9      165.91      143.86     13.93 o


  -2  10   9        6.24        3.59      6.28 o


  -1  10   9      118.97       89.70      6.82 o


   0  10   9        7.61        7.18      5.62 o


   1  10   9        0.12        1.58      3.97 o


   2  10   9       95.34      103.11      8.73 o


   3  10   9       27.20       17.11      5.86 o


   4  10   9       53.65       44.93      6.64 o


   5  10   9        9.74       -5.18      5.18 o


  -6  11   9        0.60       -9.93     10.95 o


  -5  11   9        0.83       -8.72     14.63 o


  -4  11   9       83.51       94.24     11.72 o


  -3  11   9      125.58      153.62     16.68 o


  -2  11   9      209.94      231.46     22.59 o


  -1  11   9      308.12      342.32     21.80 o


   0  11   9      365.94      382.11     19.11 o


   1  11   9      336.67      333.70     18.49 o


   2  11   9      226.75      233.26     15.01 o


   3  11   9       32.47       25.58      5.94 o


   4  11   9       17.68        7.34      5.53 o


   5  11   9        4.66       11.63      6.00 o


  -6  12   9       24.52       33.03     12.33 o


  -5  12   9        4.02       -1.60      9.58 o


  -4  12   9       56.36       94.95     14.08 o


  -3  12   9       12.05       29.65     26.82 o


  -1  12   9       64.99       74.70     11.86 o


   0  12   9       15.08       16.77      6.14 o


   1  12   9       32.59       38.87      6.16 o


   2  12   9      311.91      306.46     18.09 o


   3  12   9        0.43        7.48      4.90 o


   4  12   9      139.12      141.95     12.33 o


  -5  13   9        5.40      -13.57     17.53 o


  -4  13   9       41.87       61.58     15.23 o


  -1  13   9        0.93       25.59      7.26 o


   0  13   9      239.47      241.48     19.02 o


   1  13   9        7.41        9.68      6.17 o


   2  13   9       49.37       53.24      6.19 o


   3  13   9        0.17       -1.85      5.17 o


   4  13   9        2.46        7.03     11.55 o


  -1  14   9        0.46        3.42      6.60 o


   0  14   9       68.89       54.32     11.94 o


   1  14   9       44.43       44.93     10.44 o


   2  14   9       60.42       70.30     16.37 o


   3  14   9       75.19       62.97      8.47 o


  -1  15   9      177.00      225.66     33.72 o


   0  15   9        2.96        8.63     15.27 o


   1  15   9      137.51      147.99     14.53 o


   2  15   9        6.84        3.87     15.85 o


  -1  16   9        0.80       39.56     14.26 o


   0  16   9        9.20        1.83      6.91 o


   1  16   9        7.25        0.46      8.65 o


  -8   0  10       10.64       13.10     10.12 o


  -6   0  10        9.05        4.45      8.15 o


  -4   0  10      149.47      139.73     15.88 o


  -2   0  10      207.59      245.92     21.74 o


   0   0  10      115.29      122.30     11.09 o


   2   0  10      261.93      221.56     16.98 o


   4   0  10       26.69       11.84      6.49 o


   6   0  10        7.39        8.38      7.55 o


  -8   1  10       17.21        4.55      7.25 o


  -7   1  10       10.90       15.46      6.57 o


  -6   1  10       49.43       66.76     14.07 o


  -5   1  10       10.46       13.77      7.77 o


  -4   1  10        4.26       -0.94      7.62 o


  -3   1  10       66.89       59.10      7.17 o


  -2   1  10      117.82      125.65     10.26 o


  -1   1  10       93.59       91.20      6.31 o


   0   1  10      364.89      355.60     14.60 o


   1   1  10      224.10      220.58     11.60 o


   2   1  10      151.96      140.49      8.85 o


   3   1  10       32.10       31.92      5.49 o


   4   1  10        2.97        5.56      4.57 o


   5   1  10       14.01       11.26      4.69 o


   6   1  10        1.16        0.16      5.05 o


   7   1  10        0.44       -7.60      7.60 o


  -8   2  10        7.26       -2.48     28.43 o


  -7   2  10        7.03       30.05      8.22 o


  -6   2  10       28.75       28.02      5.95 o


  -5   2  10      154.43      152.68     12.30 o


  -4   2  10       29.37       23.92      5.33 o


  -3   2  10      502.91      484.78     23.86 o


  -2   2  10        6.29        5.44      6.76 o


  -1   2  10      382.09      351.36     12.75 o


   0   2  10       48.99       50.85      4.53 o


   1   2  10        5.66        6.41      3.27 o


   2   2  10       21.33       23.00      6.74 o


   3   2  10      225.64      202.76     11.39 o


   4   2  10        7.05       19.51      8.20 o


   5   2  10      112.66      112.34      8.62 o


   6   2  10        0.02       27.01      7.93 o


   7   2  10       25.58       32.07     12.74 o


  -8   3  10        0.25      -14.63     14.63 o


  -7   3  10      119.15      124.26     14.50 o


  -6   3  10        2.92       15.42      5.73 o


  -5   3  10      305.66      367.15     20.93 o


  -4   3  10      134.08      130.88     12.00 o


  -3   3  10      175.63      187.44     13.38 o


  -2   3  10      442.69      416.45     21.14 o


  -1   3  10      317.67      275.05     11.12 o


   0   3  10      572.06      571.65     18.11 o


   1   3  10        3.84        5.37      3.09 o


   2   3  10      211.57      216.30     11.35 o


   3   3  10       33.63       36.64      4.51 o


   4   3  10       33.43       46.88      5.40 o


   5   3  10        6.43        4.33      8.37 o


   6   3  10       10.11       11.44      5.36 o


   7   3  10       28.88       49.95     11.13 o


  -7   4  10       36.40       30.28      8.16 o


  -6   4  10       31.56       22.45      7.26 o


  -5   4  10      249.94      259.52     16.80 o


  -4   4  10      341.69      305.14     18.73 o


  -3   4  10      596.37      645.13     28.12 o


  -2   4  10      159.29      176.29     12.55 o


  -1   4  10     1045.73     1078.47     25.53 o


   0   4  10        2.62       13.98      2.84 o


   1   4  10      519.14      523.80     17.94 o


   2   4  10      789.11      764.13     22.97 o


   3   4  10       53.43       73.26      6.18 o


   4   4  10      321.36      316.46     15.15 o


   5   4  10        0.01        3.52      4.54 o


   6   4  10      127.68      146.46     11.47 o


   7   4  10        1.70      -37.72     37.72 o


  -7   5  10        0.85      -13.66     13.66 o


  -6   5  10      146.34      171.23     17.09 o


  -5   5  10        0.01        1.59      5.20 o


  -4   5  10       30.77       33.75      6.99 o


  -3   5  10        9.02       12.87      4.40 o


  -2   5  10        9.54       13.32      7.79 o


  -1   5  10       15.50       23.24      3.31 o


   0   5  10       24.33       22.42      3.98 o


   1   5  10       93.90      106.47      7.08 o


   2   5  10       33.76       45.07      4.77 o


   3   5  10       71.59       68.86      9.40 o


   4   5  10        0.15        2.85      4.93 o


   5   5  10       17.66       16.30      4.75 o


   6   5  10       13.45       -0.13     12.70 o


   7   5  10        2.80        5.80     35.60 o


  -7   6  10       10.65       10.35      9.65 o


  -6   6  10        1.42       14.98      9.61 o


  -5   6  10        6.22       18.00      6.97 o


  -4   6  10        5.46        6.96      5.30 o


  -3   6  10       20.54       22.85      6.61 o


  -2   6  10       17.60        8.39      7.22 o


  -1   6  10       10.90        2.46      3.00 o


   0   6  10        0.69        3.33      4.11 o


   1   6  10       16.30        8.51      3.23 o


   2   6  10      161.46      154.43      9.69 o


   3   6  10       64.53       37.85      5.78 o


   4   6  10      153.41      144.92     11.19 o


   5   6  10       18.77       21.13     10.11 o


   6   6  10      117.80      124.86     10.41 o


  -7   7  10        3.21       23.56     17.07 o


  -6   7  10        5.46      -17.94     17.94 o


  -5   7  10        0.10       -6.76      6.76 o


  -4   7  10       47.63       48.22      7.26 o


  -3   7  10       59.07       76.81      7.52 o


  -2   7  10      149.27      148.63     11.42 o


  -1   7  10        0.19        7.68      4.73 o


   0   7  10      346.60      337.66     13.92 o


   1   7  10       33.75       44.97      6.16 o


   2   7  10      407.81      378.87     19.70 o


   3   7  10        3.04        0.09      6.59 o


   4   7  10      205.40      193.66     13.70 o


   5   7  10        0.07        0.62      4.74 o


   6   7  10       36.22       43.57      8.77 o


  -6   8  10        4.63        9.78      8.84 o


  -5   8  10        0.91       -7.79      7.79 o


  -4   8  10        1.47        1.99      7.47 o


  -3   8  10        0.36       10.33      6.07 o


  -2   8  10        8.04        6.84      4.91 o


  -1   8  10       29.24       34.60      4.38 o


   0   8  10       65.39       60.50      5.75 o


   1   8  10       10.42       18.14      3.59 o


   2   8  10      313.72      332.11     18.11 o


   3   8  10        0.94        6.64      7.24 o


   4   8  10      129.70      140.95     11.15 o


   5   8  10        2.68       11.51      4.99 o


  -6   9  10       19.01       55.92     16.05 o


  -5   9  10       16.40        7.18      8.31 o


  -4   9  10        3.50        0.16     15.91 o


  -3   9  10       72.01       52.05      9.09 o


  -2   9  10        5.64       10.79      5.57 o


  -1   9  10      105.33      112.58      7.30 o


   0   9  10       32.59       50.77      5.79 o


   1   9  10      111.19      113.77      9.20 o


   2   9  10       49.25       42.89      6.60 o


   3   9  10        1.72       -3.56      6.63 o


   4   9  10        7.68       15.00      4.90 o


   5   9  10        0.25        4.25      6.41 o


  -6  10  10        7.78       15.44     10.27 o


  -5  10  10       17.76       21.90     23.00 o


  -4  10  10       23.67       20.42      8.21 o


  -3  10  10       96.38      105.23     12.10 o


  -2  10  10       17.81       22.34      9.00 o


  -1  10  10      130.14      129.32      8.30 o


   0  10  10       10.31       10.55      4.09 o


   1  10  10       44.51       52.07      7.48 o


   2  10  10      155.38      173.32     12.49 o


   3  10  10        1.09        6.87      5.65 o


   4  10  10       79.24       74.34      7.96 o


   5  10  10        5.45        9.63      5.65 o


  -5  11  10        0.04       34.16      9.67 o


  -4  11  10        0.09        8.31     18.17 o


  -3  11  10       48.34       44.28      9.56 o


  -2  11  10        3.77       11.31      8.20 o


  -1  11  10       30.83       11.80      8.80 o


   0  11  10       23.40       40.73      6.35 o


   1  11  10      135.69      142.54     10.91 o


   2  11  10        8.31       13.91     10.46 o


   3  11  10       43.63       54.53      6.56 o


   4  11  10        0.00        9.72      8.24 o


  -5  12  10       32.65       17.41     10.57 o


  -4  12  10        8.80       -5.62      9.48 o


  -3  12  10       33.37       55.75     11.13 o


  -2  12  10        0.04       25.94     24.66 o


  -1  12  10       29.37       36.28     11.49 o


   0  12  10        3.56        5.98      5.99 o


   1  12  10       10.54        8.86      7.06 o


   2  12  10        0.42        4.46      4.98 o


   3  12  10       78.22       99.07     14.25 o


   4  12  10        1.91       -1.45      5.92 o


  -5  13  10       13.87      -10.87     10.87 o


  -4  13  10        0.34       -2.12     11.41 o


  -1  13  10       78.57       89.65     14.49 o


   0  13  10       15.57        2.53      6.45 o


   1  13  10      118.10      128.13     12.95 o


   2  13  10       35.38       38.69      6.19 o


   3  13  10        0.07       11.00      5.71 o


  -1  14  10        0.69       17.94     11.87 o


   0  14  10       69.11       41.38     11.84 o


   1  14  10       36.44       30.22      7.47 o


   2  14  10        0.25       11.11      8.86 o


   3  14  10       22.69       11.78     11.32 o


  -1  15  10      114.20      134.87     21.53 o


   0  15  10      136.52      127.56     12.42 o


   1  15  10       56.96       72.77      9.54 o


  -7   0  11        0.84        2.93      9.97 o


  -5   0  11      153.52      129.20     19.09 o


  -3   0  11      555.09      552.08     36.96 o


  -1   0  11      512.22      468.32     33.02 o


   1   0  11        0.70        2.35      5.12 o


   3   0  11      149.52      125.52     12.22 o


   5   0  11       63.83       54.48      9.15 o


  -8   1  11        1.11       -0.42      8.38 o


  -7   1  11       22.19       30.91      7.70 o


  -6   1  11       13.92        8.30      6.77 o


  -5   1  11       81.13       88.36      8.55 o


  -4   1  11        2.04        3.68      5.07 o


  -3   1  11        3.83       10.08      4.66 o


  -2   1  11        0.00        8.31      5.60 o


  -1   1  11        2.80        5.66      5.96 o


   0   1  11       72.18       61.91      7.21 o


   1   1  11      199.69      212.97     11.46 o


   2   1  11      127.14      117.71      8.32 o


   3   1  11       38.12       39.52      7.30 o


   4   1  11       23.01       38.14      6.40 o


   5   1  11       21.69       44.62      5.99 o


   6   1  11        1.91        1.86      5.72 o


  -8   2  11        3.58       13.98     24.10 o


  -7   2  11        2.44       -1.42      7.11 o


  -6   2  11        0.14       12.53      6.50 o


  -5   2  11        7.75       -6.98      6.98 o


  -4   2  11      276.46      259.92     18.17 o


  -3   2  11        0.53        2.67      7.77 o


  -2   2  11      525.74      465.90     23.47 o


  -1   2  11       12.49       13.64      5.00 o


   0   2  11      525.83      518.29     19.02 o


   1   2  11       23.84       14.59      3.68 o


   2   2  11       18.96       19.43      4.09 o


   3   2  11       13.12       11.12      6.03 o


   4   2  11       28.73       25.97      5.23 o


   5   2  11        1.49       -2.56      5.00 o


   6   2  11       23.73       18.34      7.22 o


  -7   3  11       15.05       17.28      8.71 o


  -6   3  11       30.57       30.29      7.75 o


  -5   3  11       54.16       59.98      7.24 o


  -4   3  11        0.05       10.60      5.46 o


  -3   3  11       24.01       24.51      5.45 o


  -2   3  11       10.77       10.38      9.84 o


  -1   3  11        2.84       16.56      4.99 o


   0   3  11      149.74      135.63      8.12 o


   1   3  11       42.64       30.52      4.99 o


   2   3  11      196.26      178.80     10.67 o


   3   3  11       26.23       25.12      4.33 o


   4   3  11       55.17       57.74      6.22 o


   5   3  11       23.67       27.00      8.33 o


   6   3  11        7.68       -7.38      7.38 o


  -7   4  11        2.91       -6.32      8.91 o


  -6   4  11       86.76       91.19     11.92 o


  -5   4  11      286.74      271.82     17.70 o


  -4   4  11      422.45      450.68     23.98 o


  -3   4  11     1152.67     1094.57     39.92 o


  -2   4  11      628.52      582.99     26.89 o


  -1   4  11     1683.53     1616.74     48.22 o


   0   4  11      761.37      691.19     21.32 o


   1   4  11      533.05      491.51     17.98 o


   2   4  11      239.27      262.95     12.50 o


   3   4  11       33.58       36.32      8.18 o


   4   4  11       74.79       85.00      6.99 o


   5   4  11        0.01        9.41      5.02 o


   6   4  11        1.23       -7.29      8.84 o


  -7   5  11       12.38        9.31     26.40 o


  -6   5  11        4.74       -2.86      7.73 o


  -5   5  11       15.43       20.89      6.13 o


  -4   5  11        5.05        6.45      6.63 o


  -3   5  11       68.62       61.52      7.33 o


  -2   5  11        1.16        2.20      7.01 o


  -1   5  11      167.87      178.32     14.49 o


   0   5  11       13.43        2.55      3.13 o


   1   5  11      782.44      782.08     23.77 o


   2   5  11       26.96       27.32      4.14 o


   3   5  11      419.71      362.40     16.53 o


   4   5  11        0.65        4.83      4.60 o


   5   5  11      247.59      256.59     16.42 o


   6   5  11        0.36       11.94      9.53 o


  -6   6  11        1.60       -3.86      8.01 o


  -5   6  11       31.69       53.13     13.09 o


  -4   6  11       16.82       21.82      8.24 o


  -3   6  11       27.75       34.93      5.87 o


  -2   6  11       15.84        6.07      4.97 o


  -1   6  11       54.89       61.87      7.29 o


   0   6  11       59.57       51.77      5.41 o


   1   6  11        9.93        6.27      3.37 o


   2   6  11        4.28       -1.55      5.22 o


   3   6  11        8.71       17.42      4.47 o


   4   6  11        0.76       -1.37      5.60 o


   5   6  11       25.96       11.72      6.75 o


   6   6  11        2.16      -11.87     33.30 o


  -6   7  11       10.57       19.95     21.16 o


  -5   7  11        8.42       11.00      8.25 o


  -4   7  11       11.04        9.73      7.21 o


  -3   7  11        1.21       -0.54      5.24 o


  -2   7  11        9.00       25.85      5.68 o


  -1   7  11       20.93        5.08      5.90 o


   0   7  11       28.29       29.05      6.26 o


   1   7  11       59.58       53.25      5.25 o


   2   7  11       28.94       37.49      6.08 o


   3   7  11       23.87       39.91     11.30 o


   4   7  11        3.43        9.48      8.98 o


   5   7  11        8.74       -0.32      5.45 o


  -6   8  11        0.04        6.25      9.98 o


  -5   8  11        2.94        2.20      8.59 o


  -4   8  11        8.56       40.10      9.06 o


  -3   8  11       23.35       28.54      9.73 o


  -2   8  11        8.93        3.67      7.22 o


  -1   8  11       29.10       48.56      6.65 o


   0   8  11        0.57        0.83      5.12 o


   1   8  11        0.93        3.56      5.19 o


   2   8  11       49.79       37.44      5.55 o


   3   8  11        5.76        9.13      4.61 o


   4   8  11       15.07       20.45      5.13 o


   5   8  11        3.48       13.51      9.85 o


  -6   9  11       16.93       39.14     15.04 o


  -5   9  11       11.25        8.35     25.94 o


  -4   9  11        2.67       13.22     18.42 o


  -3   9  11        0.80       -2.74      7.05 o


  -2   9  11        4.19       20.90      6.85 o


  -1   9  11       11.49       17.51      5.80 o


   0   9  11       23.87       29.49      4.43 o


   1   9  11       30.89       48.08      5.47 o


   2   9  11        1.38        7.19      6.17 o


   3   9  11       22.81       27.32      5.17 o


   4   9  11        0.09        5.04      9.18 o


  -5  10  11        7.46       22.63     14.81 o


  -4  10  11        0.52       -8.67      8.67 o


  -3  10  11        5.69       32.09     12.51 o


  -2  10  11       14.37       53.37     13.41 o


  -1  10  11       43.57       43.04      7.73 o


   0  10  11       63.61       53.30      6.19 o


   1  10  11       15.68       20.32      9.61 o


   2  10  11       28.43       41.66      8.60 o


   3  10  11        2.25       13.36      5.00 o


   4  10  11       10.33        7.28      5.59 o


  -5  11  11        9.73       22.30     30.87 o


  -4  11  11       11.97       16.14      9.59 o


  -3  11  11        0.31       10.67      9.94 o


  -2  11  11        7.94       10.77     20.42 o


  -1  11  11        2.09        7.08     22.72 o


   0  11  11        7.67        4.88      9.19 o


   1  11  11       30.11       55.98      6.47 o


   2  11  11       19.61       27.71      5.48 o


   3  11  11        0.04        8.01      5.49 o


  -5  12  11        7.60       78.75     23.18 o


  -4  12  11       36.09       41.76     10.26 o


  -3  12  11       12.96        3.50     10.49 o


  -2  12  11       49.70       95.77     26.04 o


  -1  12  11        0.90       70.10     26.50 o


   0  12  11      137.80      148.10     13.24 o


   1  12  11        0.04       15.89      6.63 o


   2  12  11       16.79       19.10     11.73 o


   3  12  11        0.31       -5.23     10.07 o


  -4  13  11        1.14       14.90     12.05 o


  -1  13  11       29.78        1.75     27.05 o


   0  13  11      137.32      152.45     17.02 o


   1  13  11        1.68        7.16      6.36 o


   2  13  11      109.68      118.36      9.37 o


   3  13  11       11.27       15.00     11.50 o


   0  14  11        0.20        9.37      7.00 o


   1  14  11       83.89      118.52     13.13 o


  -6   0  12        8.55       14.08     12.19 o


  -4   0  12      108.02       92.05     13.59 o


  -2   0  12      225.77      217.65     21.24 o


   0   0  12      321.46      337.48     21.65 o


   2   0  12        6.05       25.67     19.23 o


   4   0  12       37.93       17.66      7.72 o


   6   0  12       64.74       85.10     13.34 o


  -7   1  12        5.41       -6.77      9.08 o


  -6   1  12        0.01        9.41      9.89 o


  -5   1  12       29.36       26.51      6.82 o


  -4   1  12       16.02       -1.32      5.29 o


  -3   1  12       16.12       13.75      5.18 o


  -2   1  12       15.03       18.74      4.73 o


  -1   1  12        6.15       26.79      7.33 o


   0   1  12       77.75       83.83      6.36 o


   1   1  12      107.17      103.89     11.81 o


   2   1  12      121.69      115.82      8.51 o


   3   1  12       54.50       71.65      8.33 o


   4   1  12       47.98       47.76      7.97 o


   5   1  12       28.15       42.30      7.24 o


   6   1  12        3.73       -8.05      8.05 o


  -7   2  12       15.39       -9.94      9.94 o


  -6   2  12        3.29        0.52      6.91 o


  -5   2  12        0.53        0.69      5.86 o


  -4   2  12       29.28       26.45      6.07 o


  -3   2  12       26.32       38.27      7.10 o


  -2   2  12       11.55       24.34      5.39 o


  -1   2  12      124.48      129.02     10.93 o


   0   2  12        0.02       11.67      5.22 o


   1   2  12        2.69       10.72      5.03 o


   2   2  12       30.68       32.07      5.29 o


   3   2  12       45.05       36.11     11.70 o


   4   2  12       19.89       10.90      5.36 o


   5   2  12       30.09       53.10     16.39 o


   6   2  12       15.07       18.95     10.67 o


  -7   3  12        4.89       12.88     10.61 o


  -6   3  12       52.54       57.78      9.39 o


  -5   3  12       12.88        1.43      8.26 o


  -4   3  12      231.35      194.36     14.86 o


  -3   3  12       15.72        9.37      6.73 o


  -2   3  12      576.46      468.89     24.43 o


  -1   3  12       35.26       27.22      5.51 o


   0   3  12      389.73      346.29     14.56 o


   1   3  12      340.13      287.93     13.24 o


   2   3  12       57.04       55.02      5.51 o


   3   3  12      138.24      132.28      9.47 o


   4   3  12        1.77        2.32      6.00 o


   5   3  12       84.36      112.28      9.70 o


  -7   4  12        2.20        0.83     21.99 o


  -6   4  12       36.54       19.03     16.96 o


  -5   4  12        5.13        7.20      9.15 o


  -4   4  12       14.80       25.85      6.18 o


  -3   4  12        1.75        1.73      5.53 o


  -2   4  12      121.42      129.19     11.13 o


  -1   4  12        0.38        3.38      7.82 o


   0   4  12      422.29      393.96     15.53 o


   1   4  12        0.62        3.84      4.25 o


   2   4  12       78.82       90.88      7.28 o


   3   4  12        0.67        0.69      3.75 o


   4   4  12       19.51       29.13     11.52 o


   5   4  12        2.52        2.80      5.75 o


  -6   5  12       19.90       39.68     10.99 o


  -5   5  12        0.01       -2.23      6.45 o


  -4   5  12        3.94        7.34      5.85 o


  -3   5  12       14.62       18.88      8.69 o


  -2   5  12        8.26       -0.96      7.82 o


  -1   5  12       14.49       16.43     13.74 o


   0   5  12       16.15       21.05      3.96 o


   1   5  12       17.98       19.49      3.68 o


   2   5  12      105.32       88.03      6.94 o


   3   5  12       34.15       29.17      4.56 o


   4   5  12      121.54      114.08      9.52 o


   5   5  12       12.18       13.00      5.86 o


  -6   6  12        3.75       -5.65     15.38 o


  -5   6  12        2.55       -3.63     13.25 o


  -4   6  12        8.68       29.77      9.14 o


  -3   6  12       59.64       59.97      7.83 o


  -2   6  12        9.72       23.10      7.38 o


  -1   6  12      153.20      170.82     12.90 o


   0   6  12       62.91       57.55      5.99 o


   1   6  12       16.34       27.92      4.21 o


   2   6  12        9.95        7.58      4.22 o


   3   6  12       18.93        7.49      5.75 o


   4   6  12       22.86       34.91      6.16 o


   5   6  12       21.46       28.25      5.71 o


  -6   7  12       18.90       22.95     10.14 o


  -5   7  12      125.15      142.08     16.05 o


  -4   7  12        1.25       -7.36      7.36 o


  -3   7  12       87.41       93.21      9.74 o


  -2   7  12       12.92        4.04      9.57 o


  -1   7  12      138.02      168.20     12.76 o


   0   7  12       29.40       31.13      4.23 o


   1   7  12        0.03        4.40      4.30 o


   2   7  12        0.06        8.15      4.54 o


   3   7  12        0.04       -0.78      5.78 o


   4   7  12        2.39        7.67      5.31 o


  -5   8  12       79.01       84.86     24.66 o


  -4   8  12        6.87       33.37     14.04 o


  -3   8  12      139.37      145.86     14.87 o


  -2   8  12       34.25       44.94      6.90 o


  -1   8  12      173.47      176.75     16.41 o


   0   8  12       85.05       88.37      6.54 o


   1   8  12       46.83       45.79      6.53 o


   2   8  12       10.58        2.37      8.67 o


   3   8  12        0.46       14.83     13.89 o


   4   8  12        0.64       -1.82      5.63 o


  -5   9  12       42.09       74.70     20.01 o


  -4   9  12       63.08       77.95     12.08 o


  -3   9  12       19.28       14.91      7.96 o


  -2   9  12      119.38      123.09     10.95 o


  -1   9  12       13.36       22.61      6.83 o


   0   9  12       47.08       42.61      5.26 o


   1   9  12        0.88        6.21      8.45 o


   2   9  12        1.40        7.68      6.39 o


   3   9  12        4.06       21.73      8.95 o


   4   9  12        3.04       -0.92      7.52 o


  -5  10  12       10.48       -2.74     23.32 o


  -4  10  12        0.01       53.54     19.96 o


  -3  10  12        3.83       13.33     21.29 o


  -2  10  12        2.19       11.82     15.18 o


  -1  10  12        1.54       -1.33     10.16 o


   0  10  12       56.42       53.97      7.70 o


   1  10  12        1.25        0.41      5.24 o


   2  10  12        1.21        1.05      7.61 o


   3  10  12        1.23        7.49      5.58 o


  -4  11  12       28.51        0.62     23.97 o


  -3  11  12        0.09       -6.22      9.58 o


  -2  11  12       18.49        8.98      9.73 o


  -1  11  12        0.67       44.71     28.34 o


   0  11  12        3.30       22.80     11.16 o


   1  11  12       25.42       31.95     11.88 o


   2  11  12        2.83        3.81     10.92 o


   3  11  12       18.58       19.69      6.26 o


  -4  12  12       16.87       -0.89     12.65 o


  -3  12  12       19.06       11.68     12.05 o


  -2  12  12       14.77       33.12     29.81 o


  -1  12  12       94.58       61.45     27.78 o


   0  12  12        2.09       10.06     11.21 o


   1  12  12       69.29       75.83      9.01 o


   2  12  12        0.76       13.84      8.18 o


  -1  13  12        3.24       -2.30     32.29 o


   0  13  12        0.11       19.27     14.72 o


   1  13  12       46.64       56.86      8.00 o


  -5   0  13       23.06       18.73      9.76 o


  -3   0  13        3.39        3.49      7.40 o


  -1   0  13      111.21      101.66     13.16 o


   1   0  13      171.56      167.35     22.55 o


   3   0  13       37.44       41.67     17.50 o


   5   0  13        0.35        3.72      8.89 o


  -7   1  13        5.14       12.24     14.63 o


  -6   1  13        9.40        0.45      7.90 o


  -5   1  13        1.91        1.48      6.39 o


  -4   1  13       29.04       29.02      7.49 o


  -3   1  13        0.87        2.91      7.21 o


  -2   1  13      120.43      119.85     10.07 o


  -1   1  13       37.86       39.41      6.44 o


   0   1  13       42.70       43.56      6.44 o


   1   1  13        6.83        9.80      5.91 o


   2   1  13        4.91        8.27      5.72 o


   3   1  13       11.38        8.05      5.08 o


   4   1  13       37.63        7.17     20.88 o


   5   1  13       25.60       21.29      6.54 o


  -6   2  13        3.98        1.30      8.82 o


  -5   2  13       23.59       21.28      8.77 o


  -4   2  13       30.14       23.91      6.55 o


  -3   2  13       36.29       51.56     13.77 o


  -2   2  13       87.60       76.92      8.61 o


  -1   2  13       18.39        9.64      5.33 o


   0   2  13      329.15      308.93     19.46 o


   1   2  13       10.33       25.71      6.31 o


   2   2  13       86.80       48.19      8.80 o


   3   2  13        4.49       -1.85      6.45 o


   4   2  13       46.89       26.06      6.45 o


   5   2  13        3.56        8.22      9.68 o


  -6   3  13       74.84       63.12     14.20 o


  -5   3  13        0.00       -7.17      7.17 o


  -4   3  13      170.54      175.74     12.99 o


  -3   3  13       17.13       16.18      5.68 o


  -2   3  13      425.53      405.88     22.81 o


  -1   3  13       99.53       97.20     11.94 o


   0   3  13      223.51      182.52     13.52 o


   1   3  13        7.00       10.02      3.95 o


   2   3  13       20.41       22.31      5.05 o


   3   3  13        1.23        4.64      4.26 o


   4   3  13        4.63       17.53      5.09 o


   5   3  13        4.65      -10.40     10.40 o


  -6   4  13        6.34        8.36      9.22 o


  -5   4  13        9.07        6.59     11.68 o


  -4   4  13        5.52        4.92      6.31 o


  -3   4  13        1.47       -8.15      8.15 o


  -2   4  13       40.56       21.51      6.56 o


  -1   4  13       35.18       33.23      9.39 o


   0   4  13       33.58       42.33      9.99 o


   1   4  13       38.86       41.08      4.74 o


   2   4  13       66.57       68.42      6.31 o


   3   4  13        5.89        7.67      4.69 o


   4   4  13       14.34       19.59      6.31 o


   5   4  13        0.96       56.58     35.79 o


  -6   5  13        5.14      -10.21     23.46 o


  -5   5  13       28.48       35.49      7.44 o


  -4   5  13       11.58        6.48      9.43 o


  -3   5  13       20.35       10.95     11.07 o


  -2   5  13       24.91       39.66     10.39 o


  -1   5  13       71.30       71.59      8.62 o


   0   5  13       71.26       66.36     10.82 o


   1   5  13        1.51       13.14      6.51 o


   2   5  13      126.00      102.38      9.85 o


   3   5  13        0.40       13.82      9.53 o


   4   5  13       81.39       80.51     12.11 o


  -6   6  13       23.40      -13.89     22.72 o


  -5   6  13        0.26       -9.00      9.00 o


  -4   6  13        4.40        5.92     12.09 o


  -3   6  13        4.75       15.33      7.86 o


  -2   6  13       50.50       48.75      7.70 o


  -1   6  13       59.96       51.62      7.46 o


   0   6  13      135.01      143.68     11.93 o


   1   6  13       51.63       47.47      5.14 o


   2   6  13       12.17       27.81      5.31 o


   3   6  13       40.01       45.77     10.94 o


   4   6  13        0.48        1.77      7.98 o


  -5   7  13        0.23       11.53      9.91 o


  -4   7  13       43.34       38.07      9.93 o


  -3   7  13        8.71       16.00     14.01 o


  -2   7  13       36.07       69.10     11.41 o


  -1   7  13       34.88       54.20      7.83 o


   0   7  13       10.15       15.15      7.65 o


   1   7  13       19.77       20.34      4.40 o


   2   7  13       86.00      100.95      8.24 o


   3   7  13        0.60       -3.28      9.57 o


   4   7  13       84.81       81.83      9.13 o


  -5   8  13        0.20       -2.35      9.67 o


  -4   8  13       94.18       98.31     12.86 o


  -3   8  13        3.03       13.47     19.11 o


  -2   8  13      249.36      268.82     17.46 o


  -1   8  13       10.31       -6.73      6.73 o


   0   8  13      432.72      427.75     26.01 o


   1   8  13        1.18       -4.80      4.99 o


   2   8  13      100.93      111.67     15.80 o


   3   8  13        1.80        3.08      5.40 o


  -4   9  13        0.03       -9.20     21.80 o


  -3   9  13        0.29       -2.86     13.08 o


  -2   9  13        8.00        2.48     15.14 o


  -1   9  13        0.79       15.85      8.95 o


   0   9  13       61.46       57.33     11.40 o


   1   9  13       57.52       47.72      6.07 o


   2   9  13       56.17       57.03      6.82 o


   3   9  13       19.93       24.42      7.50 o


  -4  10  13        2.32       72.03     28.70 o


  -3  10  13       16.00        0.48     12.91 o


  -2  10  13        1.39       -5.75      9.12 o


  -1  10  13       77.37       71.28     13.76 o


   0  10  13        0.30      -19.46     19.46 o


   1  10  13       26.85       52.08      7.70 o


   2  10  13        5.41       11.30      8.22 o


  -3  11  13        2.18        2.52     10.85 o


  -2  11  13       31.97       49.77     26.31 o


  -1  11  13       28.51       36.98     27.60 o


   0  11  13        5.08       14.43     11.71 o


   1  11  13      109.02      140.50      8.87 o


   2  11  13        1.70       -4.81     13.66 o


  -2  12  13       52.23       84.91     30.18 o


  -1  12  13        3.00      -28.80     28.80 o


   0  12  13      145.09      144.71     40.48 o


   1  12  13        0.13       -0.04      6.74 o


  -6   0  14       18.74      -14.72     14.72 o


  -4   0  14       13.93       13.54     10.06 o


  -2   0  14       21.58       21.22      8.44 o


   0   0  14       28.08       29.26      9.15 o


   2   0  14        8.59       12.58      7.54 o


   4   0  14       20.14       16.56     16.19 o


  -6   1  14        1.73      -14.81     14.81 o


  -5   1  14        7.03        9.99     11.35 o


  -4   1  14        6.00       -7.35      7.35 o


  -3   1  14       32.89       21.42      6.45 o


  -2   1  14       57.89       77.95      8.50 o


  -1   1  14      162.72      182.75     13.43 o


   0   1  14        8.09       16.23      6.21 o


   1   1  14       48.80       45.47      7.06 o


   2   1  14       18.00       32.29      6.93 o


   3   1  14        4.85        9.28      6.04 o


   4   1  14       47.95       54.40     10.81 o


  -6   2  14        1.08      -11.96     14.63 o


  -5   2  14       13.73        2.57      7.34 o


  -4   2  14        0.00        2.73     15.26 o


  -3   2  14        5.70       11.53      6.78 o


  -2   2  14        6.96        4.30      6.76 o


  -1   2  14       34.99       26.99      9.77 o


   0   2  14       52.85       51.38      6.89 o


   1   2  14      103.05      100.26      7.80 o


   2   2  14       38.20       33.19      8.01 o


   3   2  14       82.12       64.46      8.05 o


   4   2  14       22.29       28.88      6.83 o


  -6   3  14        0.00       -9.20     14.26 o


  -5   3  14       32.05       25.55     11.13 o


  -4   3  14        0.01       -2.00      6.75 o


  -3   3  14      106.66       92.50      9.87 o


  -2   3  14       18.88       31.58      6.34 o


  -1   3  14      315.19      266.27     18.21 o


   0   3  14       29.43       36.94      6.63 o


   1   3  14       66.58       69.88      8.38 o


   2   3  14        6.10        4.46      7.96 o


   3   3  14       11.55       23.78      5.30 o


   4   3  14        0.01       17.05      7.61 o


  -5   4  14        2.22       -4.55      7.88 o


  -4   4  14        1.00        3.44      7.08 o


  -3   4  14       24.47       31.82      7.94 o


  -2   4  14        1.28        2.75      6.50 o


  -1   4  14      121.95      144.35     12.06 o


   0   4  14       40.62       25.29     11.08 o


   1   4  14       79.22       85.50      8.88 o


   2   4  14        3.42       14.26      4.83 o


   3   4  14       20.90       11.64      9.48 o


   4   4  14        9.74       37.44     34.59 o


  -5   5  14        0.74      -12.97     15.18 o


  -4   5  14       20.22       28.53      8.09 o


  -3   5  14        1.04       -6.20      8.53 o


  -2   5  14       91.73      100.64     10.12 o


  -1   5  14       38.71       52.24     12.73 o


   0   5  14       33.77       44.09      9.43 o


   1   5  14       42.79       53.73      5.59 o


   2   5  14        2.11       -0.36      6.61 o


   3   5  14        7.88       13.43      5.65 o


  -5   6  14        2.55       10.95     22.63 o


  -4   6  14        1.89       19.01      7.70 o


  -3   6  14        0.02        4.83      6.90 o


  -2   6  14        7.96       -8.17      8.17 o


  -1   6  14       20.37       13.06     10.61 o


   0   6  14       94.27      108.92     13.27 o


   1   6  14       47.64       50.24      9.72 o


   2   6  14       32.26       33.99      5.78 o


   3   6  14       45.62       43.10      8.01 o


  -4   7  14        0.01        2.56     13.85 o


  -3   7  14      103.67      120.38     10.60 o


  -2   7  14        1.24        0.35      9.05 o


  -1   7  14      226.19      235.70     16.16 o


   0   7  14       12.02        2.80     10.88 o


   1   7  14       32.13       48.03      6.35 o


   2   7  14        5.77        5.03      5.43 o


   3   7  14        4.22       18.17     12.97 o


  -4   8  14       38.22       17.50     38.27 o


  -3   8  14       22.04       32.67      9.82 o


  -2   8  14       46.61       63.99     15.07 o


  -1   8  14        4.72       14.05     11.03 o


   0   8  14       45.84       40.47      8.20 o


   1   8  14        7.05        0.18      7.16 o


   2   8  14        4.05        6.58      9.10 o


  -3   9  14       86.58      116.93     14.15 o


  -2   9  14       11.32       -2.67      9.99 o


  -1   9  14       78.04      126.42     11.96 o


   0   9  14        0.90       17.33     10.87 o


   1   9  14       15.09        7.80     10.73 o


   2   9  14       13.08       23.83      9.38 o


  -3  10  14       53.89       40.76     12.60 o


  -2  10  14        0.51        7.10     10.07 o


  -1  10  14       58.83       67.11     14.59 o


   0  10  14       27.14       33.49     12.51 o


   1  10  14       29.77       54.25     20.98 o


  -3   0  15       34.51       53.77     10.90 o


  -1   0  15      103.84       98.89     15.08 o


   1   0  15       99.05       80.54     13.83 o


   3   0  15       87.93       86.71     11.55 o


  -4   1  15        9.85        6.69      7.57 o


  -3   1  15       15.42       20.86      8.55 o


  -2   1  15        1.96       -1.76      9.36 o


  -1   1  15       91.91       77.33      8.57 o


   0   1  15       10.17       34.53      6.93 o


   1   1  15       11.49       25.45      7.55 o


   2   1  15        4.92        9.50      8.47 o


   3   1  15        0.05       22.71      6.65 o


  -4   2  15       25.75       44.55      9.47 o


  -3   2  15        1.98        7.24      7.65 o


  -2   2  15       31.21       52.71     12.10 o


  -1   2  15       17.94       13.36      6.39 o


   0   2  15        4.65       11.71      8.66 o


   1   2  15       14.55       13.31      7.01 o


   2   2  15        4.13       15.68      7.36 o


   3   2  15        4.67        3.49      7.63 o


  -5   3  15        1.32      -13.34     13.34 o


  -4   3  15        4.00        8.44      7.79 o


  -3   3  15        0.42        4.08      7.14 o


  -2   3  15       69.98       50.49      8.05 o


  -1   3  15        5.69       16.39      6.56 o


   0   3  15       41.64       51.79      7.57 o


   1   3  15        0.17       25.81     12.76 o


   2   3  15        3.91        3.80     10.31 o


   3   3  15        0.23       12.06      9.50 o


  -4   4  15       28.29       53.66     18.29 o


  -3   4  15        6.53       -9.53      9.53 o


  -2   4  15        7.73        3.05      8.25 o


  -1   4  15        1.31       -6.67     10.01 o


   0   4  15        9.95        3.08      7.37 o


   1   4  15        7.99        6.07      8.06 o


   2   4  15        2.84       14.28      7.51 o


   3   4  15       17.54       14.75     14.37 o


  -4   5  15       56.67       29.26     15.64 o


  -3   5  15       16.18       12.82      8.45 o


  -2   5  15       34.41       43.04     17.01 o


  -1   5  15       72.43       82.93     15.56 o


   0   5  15        0.40       -9.71      9.71 o


   1   5  15        0.57       23.39      7.24 o


   2   5  15        2.85       15.12      9.59 o


  -4   6  15        3.16       22.36     15.82 o


  -3   6  15       13.93        1.60      7.77 o


  -2   6  15       20.38        0.88     13.64 o


  -1   6  15       14.88        2.13     13.33 o


   0   6  15        1.96       -9.67     13.25 o


   1   6  15       29.95       16.49      7.97 o


   2   6  15        0.98       16.86     10.40 o


  -3   7  15        0.13        3.40     13.62 o


  -2   7  15       10.60        2.31     10.14 o


  -1   7  15        0.06       -6.69      8.19 o


   0   7  15       13.52       13.00     18.72 o


   2   7  15        2.22       -0.90      7.58 o


  -2   8  15        3.30       13.01     11.50 o


  -1   8  15       11.81      -11.78     11.78 o


   0   8  15       15.62       49.00     10.13 o


  -1   9  15       13.07      -15.09     15.09 o


  -2   0  16       15.38       -6.99      9.66 o


   0   0  16        0.08       11.05     14.90 o


   2   0  16        0.42       73.60     32.29 o


  -2   1  16        9.32       10.57      7.23 o


  -1   1  16       14.74       20.29     11.18 o


   0   1  16       13.77       -4.42     13.74 o


   1   1  16        2.97       17.97     19.33 o


   2   1  16       14.48      -17.30     31.65 o


  -2   2  16       16.18       26.87      7.48 o


  -1   2  16       36.43       24.42      8.27 o


   0   2  16       29.57       32.00     13.69 o


   1   2  16       32.89       35.10     10.50 o


  -2   3  16       88.98       78.09     14.49 o


  -1   3  16       84.27      112.62     16.93 o


   0   3  16      114.88      102.38     10.99 o


   1   3  16       20.70       63.48     13.52 o


  -2   4  16       42.68       56.70     17.07 o


  -1   4  16        8.63       -5.12     11.59 o


   0   4  16        4.00       -4.25     10.79 o


   1   4  16        0.58       -8.19     11.59 o


  -2   5  16       81.57       30.45     25.21 o


  -1   5  16        6.16       27.42     24.84 o


   0   5  16      130.58      159.98     19.87 o


   1   5  16        1.04       -3.77     12.79 o


 
